# Supplementary material for: Dynamic machine vision with retinomorphic photomemristor-reservoir computing
Source: Nat Commun. 2023 Apr 15;14:2169. doi: 10.1038/s41467-023-37886-y (PMC10105772; doi:10.1038/s41467-023-37886-y)
Supplement: Supplementary file 9 — Source Data [file 41467_2023_37886_MOESM9_ESM.xlsx]

## Sheet: Figure 1c
,V,Dark,Decay5,Decay4,Decay3,Decay2,Decay1
0,0.0,1.3842799999999998e-12,8.901399999999999e-13,1.32764e-12,1.01735e-12,1.6060699999999998e-12,3.4592299999999996e-12
1,-0.005,3.855279999999999e-12,2.5391399999999996e-12,5.15916e-12,1.03876e-11,1.9927999999999998e-11,7.65206e-11
2,-0.01,5.9204e-12,4.25179e-12,8.3654e-12,1.81306e-11,3.98008e-11,1.6006000000000001e-10
3,-0.015000000000000001,7.90159e-12,5.4576e-12,1.31622e-11,2.89152e-11,6.00244e-11,2.4328e-10
4,-0.02,1.11578e-11,7.1098799999999996e-12,1.90268e-11,4.02306e-11,8.50526e-11,3.5545000000000005e-10
5,-0.025,1.3949e-11,9.052e-12,2.42174e-11,5.2778e-11,1.1002000000000001e-10,4.5317000000000005e-10
6,-0.030000000000000002,1.76532e-11,1.15822e-11,3.045e-11,6.55158e-11,1.4524e-10,5.7945e-10
7,-0.035,2.28332e-11,1.5656e-11,3.9359e-11,8.06492e-11,1.7546e-10,7.1287e-10
8,-0.04,2.83482e-11,1.8096e-11,4.65758e-11,1.0051000000000001e-10,2.2399000000000002e-10,8.871100000000001e-10
9,-0.045000000000000005,3.4488e-11,2.1445399999999998e-11,5.5004e-11,1.1418000000000001e-10,2.6267000000000003e-10,1.0775e-09
10,-0.05,4.00218e-11,2.6984199999999998e-11,6.767399999999999e-11,1.4371000000000001e-10,3.2035000000000004e-10,1.2745e-09
11,-0.055,4.94532e-11,3.2589e-11,7.974479999999999e-11,1.6523e-10,3.7417e-10,1.5329e-09
12,-0.060000000000000005,5.82178e-11,3.82452e-11,9.22494e-11,2.0522000000000002e-10,4.4198000000000006e-10,1.7884e-09
13,-0.065,6.77914e-11,4.38422e-11,1.1168000000000001e-10,2.3114000000000002e-10,5.2284e-10,2.1343e-09
14,-0.07,8.04154e-11,5.1733e-11,1.2143000000000001e-10,2.7856e-10,6.109200000000001e-10,2.4282e-09
15,-0.075,9.19392e-11,6.1079e-11,1.511e-10,3.1242000000000004e-10,7.107400000000001e-10,2.808e-09
16,-0.08,1.0854000000000001e-10,6.95622e-11,1.6752e-10,3.7056e-10,8.248600000000001e-10,3.2392e-09
17,-0.085,1.2114e-10,8.1421e-11,2.0594000000000001e-10,4.1858e-10,9.589100000000002e-10,3.7437e-09
18,-0.09000000000000001,1.5005000000000001e-10,8.964000000000001e-11,2.2946000000000003e-10,4.9882e-10,1.0933e-09,4.3097e-09
19,-0.095,1.6469e-10,1.1265000000000001e-10,2.7561000000000004e-10,5.5689e-10,1.2671e-09,4.92e-09
20,-0.1,1.9918e-10,1.2415e-10,3.0735000000000003e-10,6.5399e-10,1.4532e-09,5.6665e-09
21,-0.10500000000000001,2.2262000000000003e-10,1.4961000000000001e-10,3.6573000000000004e-10,7.585900000000001e-10,1.7156e-09,6.2892e-09
22,-0.11,2.6228e-10,1.6605e-10,4.1288000000000003e-10,8.781200000000001e-10,1.9656e-09,7.2468e-09
23,-0.115,2.9626e-10,1.9911000000000002e-10,4.801400000000001e-10,9.856e-10,2.2386e-09,8.2809e-09
24,-0.12000000000000001,3.5595000000000005e-10,2.2139000000000002e-10,5.4467e-10,1.1316e-09,2.53e-09,9.2301e-09
25,-0.125,3.9923000000000003e-10,2.6437000000000004e-10,6.3351e-10,1.2957e-09,2.8784e-09,1.04679e-08
26,-0.13,4.675800000000001e-10,2.9434000000000004e-10,7.1916e-10,1.4908e-09,3.3704e-09,1.1926999999999998e-08
27,-0.135,5.3184e-10,3.5109e-10,8.2624e-10,1.7171e-09,3.8183e-09,1.3563799999999999e-08
28,-0.14,6.1959e-10,3.9440000000000005e-10,9.513400000000001e-10,1.9415e-09,4.3315e-09,1.5444399999999998e-08
29,-0.14500000000000002,7.155000000000001e-10,4.6306000000000005e-10,1.0765e-09,2.2095e-09,4.9444e-09,1.71948e-08
30,-0.15,8.2584e-10,5.1746e-10,1.2353e-09,2.5755e-09,5.5478e-09,1.94822e-08
31,-0.155,9.267100000000001e-10,6.024300000000001e-10,1.3985e-09,2.9102e-09,6.3106e-09,2.2028199999999998e-08
32,-0.16,1.0414e-09,6.8424e-10,1.6081e-09,3.2512e-09,7.1634e-09,2.4681399999999996e-08
33,-0.165,1.2107e-09,7.961000000000001e-10,1.8182e-09,3.6737e-09,8.1114e-09,2.79708e-08
34,-0.17,1.3798e-09,9.0285e-10,2.0985e-09,4.1853e-09,9.2305e-09,3.0977e-08
35,-0.17500000000000002,1.5907e-09,1.0301e-09,2.3892e-09,4.7484e-09,1.03652e-08,3.4644599999999995e-08
36,-0.18000000000000002,1.7882e-09,1.1721e-09,2.7175e-09,5.4258e-09,1.1663799999999999e-08,3.89574e-08
37,-0.185,2.0487e-09,1.323e-09,3.0759e-09,6.1101e-09,1.3151199999999999e-08,4.35602e-08
38,-0.19,2.2959e-09,1.5348e-09,3.504e-09,6.9361e-09,1.4632799999999999e-08,4.8711399999999994e-08
39,-0.195,2.6143e-09,1.7449e-09,3.9433e-09,7.7967e-09,1.6646999999999997e-08,5.381639999999999e-08
40,-0.2,2.9887e-09,1.9914e-09,4.4958e-09,8.7776e-09,1.8768199999999997e-08,6.02056e-08
41,-0.20500000000000002,3.3635e-09,2.2332e-09,5.0598e-09,9.8282e-09,2.10044e-08,6.74806e-08
42,-0.21000000000000002,3.8224e-09,2.5525e-09,5.7582e-09,1.11721e-08,2.3680799999999998e-08,7.536019999999999e-08
43,-0.215,4.3064e-09,2.8828e-09,6.467e-09,1.2527399999999999e-08,2.6436199999999997e-08,8.322859999999999e-08
44,-0.22,4.8165e-09,3.2997e-09,7.3267e-09,1.4050399999999999e-08,2.9520799999999996e-08,9.171999999999999e-08
45,-0.225,5.5043e-09,3.7231e-09,8.2374e-09,1.5786999999999998e-08,3.3107999999999994e-08,1.0076499999999999e-07
46,-0.23,6.045e-09,4.2052e-09,9.2626e-09,1.7735399999999998e-08,3.7003e-08,1.1113239999999999e-07
47,-0.23500000000000001,6.7892e-09,4.7902e-09,1.04374e-08,1.9985199999999998e-08,4.15894e-08,1.225e-07
48,-0.24000000000000002,7.6556e-09,5.4399e-09,1.1743999999999999e-08,2.2291599999999997e-08,4.6634799999999996e-08,1.3565999999999999e-07
49,-0.24500000000000002,8.549e-09,6.1158e-09,1.3154799999999998e-08,2.5182199999999998e-08,5.1663e-08,1.494e-07
50,-0.25,9.542e-09,6.9391e-09,1.46896e-08,2.8024599999999996e-08,5.740159999999999e-08,1.6356e-07
51,-0.255,1.06624e-08,7.7452e-09,1.6528799999999998e-08,3.16208e-08,6.38538e-08,1.7984e-07
52,-0.26,1.1976599999999999e-08,8.7723e-09,1.8534399999999998e-08,3.5264199999999995e-08,7.089599999999999e-08,1.979e-07
53,-0.265,1.33408e-08,9.8013e-09,2.0775999999999997e-08,3.91428e-08,7.879439999999999e-08,2.1904e-07
54,-0.27,1.4940999999999998e-08,1.09661e-08,2.32938e-08,4.3525999999999995e-08,8.619039999999999e-08,2.3792e-07
55,-0.275,1.64816e-08,1.23764e-08,2.5989999999999996e-08,4.838719999999999e-08,9.590059999999998e-08,2.6176e-07
56,-0.28,1.84788e-08,1.3870999999999999e-08,2.91602e-08,5.3566e-08,1.0555999999999999e-07,2.8625999999999997e-07
57,-0.28500000000000003,2.0435599999999997e-08,1.5499599999999998e-08,3.25472e-08,5.99812e-08,1.1456e-07,3.1232e-07
58,-0.29000000000000004,2.2652999999999998e-08,1.73298e-08,3.6242999999999996e-08,6.620039999999999e-08,1.2624e-07,3.4004e-07
59,-0.29500000000000004,2.5005399999999996e-08,1.94494e-08,4.01812e-08,7.307679999999999e-08,1.39e-07,3.6956e-07
60,-0.3,2.7719399999999997e-08,2.1721199999999997e-08,4.4706599999999996e-08,8.085379999999999e-08,1.5208e-07,4.0154e-07
61,-0.305,3.0702e-08,2.42664e-08,4.938299999999999e-08,8.93002e-08,1.6816e-07,4.3859999999999997e-07
62,-0.31,3.4024599999999994e-08,2.7106399999999996e-08,5.515339999999999e-08,9.842219999999999e-08,1.8478e-07,4.7442e-07
63,-0.315,3.72934e-08,3.0107e-08,6.08726e-08,1.0839399999999998e-07,2.0225999999999999e-07,5.116399999999999e-07
64,-0.32,4.1084399999999994e-08,3.3508199999999996e-08,6.766e-08,1.1814e-07,2.2234e-07,5.5536e-07
65,-0.325,4.5075199999999996e-08,3.7261199999999996e-08,7.42692e-08,1.308e-07,2.4262e-07,5.9796e-07
66,-0.33,4.9399e-08,4.11436e-08,8.26044e-08,1.4302e-07,2.6676e-07,6.5046e-07
67,-0.335,5.42086e-08,4.5865399999999996e-08,9.054099999999999e-08,1.57e-07,2.9087999999999997e-07,7.0304e-07
68,-0.34,5.977299999999999e-08,5.0557399999999996e-08,1.0021299999999999e-07,1.7352e-07,3.1752e-07,7.5798e-07
69,-0.34500000000000003,6.5384e-08,5.6157e-08,1.0983559999999998e-07,1.8918e-07,3.4704e-07,8.157599999999999e-07
70,-0.35000000000000003,7.15276e-08,6.20438e-08,1.202e-07,2.077e-07,3.7526e-07,8.694e-07
71,-0.35500000000000004,7.79958e-08,6.847319999999999e-08,1.3228e-07,2.262e-07,4.0586e-07,9.416199999999999e-07
72,-0.36000000000000004,8.553099999999999e-08,7.546619999999999e-08,1.4536e-07,2.4824e-07,4.4202e-07,1.00444e-06
73,-0.365,9.316019999999999e-08,8.310919999999999e-08,1.5846e-07,2.7005999999999997e-07,4.8014e-07,1.08208e-06
74,-0.37,1.0194119999999998e-07,9.145519999999999e-08,1.7377999999999999e-07,2.9664e-07,5.2204e-07,1.1346000000000001e-06
75,-0.375,1.1099479999999998e-07,1.0042619999999999e-07,1.8954e-07,3.2268e-07,5.6632e-07,1.2117000000000002e-06
76,-0.38,1.2066e-07,1.1048839999999999e-07,2.071e-07,3.5074e-07,6.103e-07,1.2941e-06
77,-0.385,1.3124e-07,1.202e-07,2.2682e-07,3.7896e-07,6.6146e-07,1.3830000000000001e-06
78,-0.39,1.4178e-07,1.314e-07,2.4642e-07,4.0941999999999997e-07,7.092e-07,1.4714000000000002e-06
79,-0.395,1.5566e-07,1.4408e-07,2.697e-07,4.4472e-07,7.6424e-07,1.5717000000000001e-06
80,-0.4,1.6774e-07,1.5754e-07,2.9118e-07,4.809e-07,8.227e-07,1.6760000000000001e-06
81,-0.405,1.8266e-07,1.7234e-07,3.1652e-07,5.208799999999999e-07,8.8646e-07,1.7925000000000002e-06
82,-0.41000000000000003,1.974e-07,1.879e-07,3.445e-07,5.633e-07,9.5594e-07,1.8992000000000002e-06
83,-0.41500000000000004,2.1558e-07,2.0486e-07,3.7294e-07,6.0818e-07,1.02514e-06,2.0167e-06
84,-0.42000000000000004,2.3227999999999999e-07,2.2228e-07,4.0325999999999997e-07,6.5778e-07,1.10448e-06,2.1339e-06
85,-0.42500000000000004,2.5002e-07,2.424e-07,4.3774e-07,7.0348e-07,1.1515000000000001e-06,2.2556e-06
86,-0.43,2.6956e-07,2.6292e-07,4.7082e-07,7.5752e-07,1.232e-06,2.3982e-06
87,-0.435,2.923e-07,2.8588e-07,5.1062e-07,8.136e-07,1.3131000000000002e-06,2.5371000000000002e-06
88,-0.44,3.1641999999999997e-07,3.1026e-07,5.485199999999999e-07,8.748599999999999e-07,1.4022e-06,2.6671000000000003e-06
89,-0.445,3.3849999999999997e-07,3.3706e-07,5.945e-07,9.386e-07,1.5009e-06,2.8269000000000004e-06
90,-0.45,3.6494e-07,3.6578e-07,6.4104e-07,1.0045999999999999e-06,1.6011000000000002e-06,2.9669000000000003e-06
91,-0.455,3.8894e-07,3.936e-07,6.8574e-07,1.0746399999999999e-06,1.709e-06,3.1267000000000005e-06
92,-0.46,4.2084e-07,4.2472e-07,7.3618e-07,1.1449e-06,1.8268000000000002e-06,3.2783000000000004e-06
93,-0.465,4.4986e-07,4.5792e-07,7.896199999999999e-07,1.2017e-06,1.9407000000000003e-06,3.4417000000000004e-06
94,-0.47000000000000003,4.831e-07,4.946e-07,8.5032e-07,1.2947e-06,2.0556000000000003e-06,3.6237000000000006e-06
95,-0.47500000000000003,5.1642e-07,5.3294e-07,9.136e-07,1.3802000000000001e-06,2.1799e-06,3.7988000000000004e-06
96,-0.48000000000000004,5.500199999999999e-07,5.7204e-07,9.7566e-07,1.4741000000000002e-06,2.3014e-06,3.992e-06
97,-0.48500000000000004,5.9156e-07,6.159e-07,1.0440999999999999e-06,1.5714000000000001e-06,2.4392000000000003e-06,4.1875e-06
98,-0.49000000000000005,6.3308e-07,6.6264e-07,1.1155e-06,1.6713000000000002e-06,2.5844e-06,4.3789000000000005e-06
99,-0.49500000000000005,6.7522e-07,7.1102e-07,1.1737e-06,1.7737000000000003e-06,2.7235000000000003e-06,4.573e-06
100,-0.5,7.2592e-07,7.662e-07,1.2564000000000002e-06,1.8886000000000002e-06,2.8764e-06,4.7764000000000006e-06
101,-0.505,7.7232e-07,8.189399999999999e-07,1.3358000000000002e-06,1.9973000000000003e-06,3.0421000000000005e-06,4.974e-06
102,-0.51,8.2296e-07,8.7726e-07,1.4256000000000002e-06,2.1215000000000004e-06,3.2179e-06,5.1804e-06
103,-0.515,8.7936e-07,9.4112e-07,1.5156000000000002e-06,2.2424000000000003e-06,3.3854000000000002e-06,5.4086e-06
104,-0.52,9.3408e-07,1.00534e-06,1.6161e-06,2.3753000000000004e-06,3.5618000000000004e-06,5.632200000000001e-06
105,-0.525,1.00094e-06,1.0716e-06,1.7206e-06,2.5208e-06,3.7328000000000005e-06,5.871e-06
106,-0.53,1.0623199999999999e-06,1.14882e-06,1.8310000000000001e-06,2.6697000000000005e-06,3.9373e-06,6.095700000000001e-06
107,-0.535,1.1243199999999999e-06,1.2056000000000002e-06,1.9457000000000003e-06,2.8219000000000005e-06,4.1057e-06,6.335200000000001e-06
108,-0.54,1.1782000000000002e-06,1.2869000000000001e-06,2.053e-06,2.9699e-06,4.327200000000001e-06,6.5757e-06
109,-0.545,1.2523e-06,1.3729000000000002e-06,2.1749e-06,3.1271000000000005e-06,4.5263e-06,6.836700000000001e-06
110,-0.55,1.3307000000000002e-06,1.4613e-06,2.3075000000000004e-06,3.3094000000000005e-06,4.7598000000000006e-06,7.102700000000001e-06
111,-0.555,1.4056000000000001e-06,1.5516e-06,2.4438000000000002e-06,3.4703000000000005e-06,4.9684000000000006e-06,7.350700000000001e-06
112,-0.56,1.4907000000000002e-06,1.6588000000000001e-06,2.5814000000000004e-06,3.6519000000000006e-06,5.184400000000001e-06,7.603500000000001e-06
113,-0.5650000000000001,1.5806000000000002e-06,1.7563000000000002e-06,2.7288000000000005e-06,3.8372e-06,5.428600000000001e-06,7.887800000000001e-06
114,-0.5700000000000001,1.6720000000000003e-06,1.8680000000000002e-06,2.8680000000000003e-06,4.025900000000001e-06,5.6775e-06,8.1416e-06
115,-0.5750000000000001,1.7681000000000003e-06,1.9849000000000003e-06,3.0231000000000003e-06,4.219100000000001e-06,5.9093e-06,8.419300000000001e-06
116,-0.5800000000000001,1.8706000000000001e-06,2.1015e-06,3.182e-06,4.430400000000001e-06,6.160300000000001e-06,8.747000000000001e-06
117,-0.5850000000000001,1.9765e-06,2.2215000000000002e-06,3.3666000000000005e-06,4.636300000000001e-06,6.412900000000001e-06,9.060600000000001e-06
118,-0.5900000000000001,2.0777e-06,2.3571000000000003e-06,3.5384000000000003e-06,4.852e-06,6.686000000000001e-06,9.341400000000002e-06
119,-0.595,2.1920000000000004e-06,2.4884e-06,3.7311000000000006e-06,5.085600000000001e-06,6.9489000000000005e-06,9.626500000000002e-06
120,-0.6,2.3004e-06,2.6253e-06,3.9229e-06,5.3113e-06,7.225200000000001e-06,9.959200000000001e-06
121,-0.605,2.4264e-06,2.7667e-06,4.116e-06,5.5602000000000006e-06,7.532100000000001e-06,1.0215600000000001e-05
122,-0.61,2.5495000000000003e-06,2.9222e-06,4.31e-06,5.8024000000000006e-06,7.8055e-06,1.0570500000000002e-05
123,-0.615,2.6803000000000004e-06,3.0815000000000005e-06,4.522700000000001e-06,6.0546000000000004e-06,8.098000000000001e-06,1.08722e-05
124,-0.62,2.8119e-06,3.2423000000000003e-06,4.7418e-06,6.2952e-06,8.4143e-06,1.1176700000000001e-05
125,-0.625,2.9391000000000004e-06,3.4077000000000004e-06,4.958800000000001e-06,6.558200000000001e-06,8.728e-06,1.1372e-05
126,-0.63,3.0954000000000005e-06,3.5837000000000005e-06,5.1785000000000005e-06,6.810400000000001e-06,9.019900000000002e-06,1.1730000000000001e-05
127,-0.635,3.2372000000000005e-06,3.7706000000000004e-06,5.4106e-06,7.0891000000000004e-06,9.393600000000001e-06,1.2068e-05
128,-0.64,3.3891000000000003e-06,3.9613000000000005e-06,5.642e-06,7.408100000000001e-06,9.692900000000002e-06,1.241e-05
129,-0.645,3.5347000000000002e-06,4.1686e-06,5.908300000000001e-06,7.676400000000002e-06,1.0037100000000001e-05,1.2724e-05
130,-0.65,3.6924000000000004e-06,4.358900000000001e-06,6.172600000000001e-06,7.961e-06,1.03739e-05,1.311e-05
131,-0.655,3.8605000000000006e-06,4.5641e-06,6.4390000000000005e-06,8.264800000000001e-06,1.07424e-05,1.3438e-05
132,-0.66,4.032100000000001e-06,4.780800000000001e-06,6.711900000000001e-06,8.5835e-06,1.1096400000000001e-05,1.3794e-05
133,-0.665,4.2115e-06,4.9981000000000005e-06,6.9891000000000006e-06,8.8856e-06,1.1485100000000001e-05,1.4178e-05
134,-0.67,4.385500000000001e-06,5.2283e-06,7.2730000000000005e-06,9.2055e-06,1.1694e-05,1.4538e-05
135,-0.675,4.5727e-06,5.471900000000001e-06,7.536200000000001e-06,9.560700000000001e-06,1.207e-05,1.4932e-05
136,-0.68,4.7451000000000005e-06,5.7054000000000005e-06,7.8497e-06,9.874900000000001e-06,1.2442e-05,1.5316e-05
137,-0.685,4.9347e-06,5.943600000000001e-06,8.1533e-06,1.0236600000000001e-05,1.283e-05,1.5696e-05
138,-0.6900000000000001,5.1228e-06,6.2125e-06,8.4846e-06,1.0584500000000002e-05,1.3214000000000001e-05,1.6092e-05
139,-0.6950000000000001,5.313900000000001e-06,6.4788000000000005e-06,8.792800000000002e-06,1.0932800000000001e-05,1.363e-05,1.6476e-05
140,-0.7000000000000001,5.5354e-06,6.7353000000000005e-06,9.121800000000001e-06,1.1313900000000002e-05,1.4016000000000001e-05,1.6862000000000002e-05
141,-0.7050000000000001,5.729900000000001e-06,6.9987000000000004e-06,9.443300000000002e-06,1.1512000000000001e-05,1.4484e-05,1.7238e-05
142,-0.7100000000000001,5.946e-06,7.275600000000001e-06,9.788400000000001e-06,1.1864e-05,1.4888e-05,1.7672e-05
143,-0.7150000000000001,6.178300000000001e-06,7.573000000000001e-06,1.01481e-05,1.2234e-05,1.531e-05,1.8078000000000002e-05
144,-0.7200000000000001,6.393500000000001e-06,7.8705e-06,1.0503400000000002e-05,1.2628e-05,1.5782e-05,1.846e-05
145,-0.7250000000000001,6.6313e-06,8.1767e-06,1.08714e-05,1.3032e-05,1.6194e-05,1.8888e-05
146,-0.73,6.8592e-06,8.490400000000001e-06,1.12462e-05,1.3428000000000001e-05,1.6612e-05,1.932e-05
147,-0.735,7.083800000000001e-06,8.805700000000001e-06,1.1514e-05,1.3840000000000001e-05,1.7044e-05,1.97e-05
148,-0.74,7.303300000000001e-06,9.118500000000001e-06,1.1922e-05,1.4244000000000001e-05,1.7496e-05,2.0148e-05
149,-0.745,7.5527000000000005e-06,9.457200000000002e-06,1.2282e-05,1.4652000000000001e-05,1.7968e-05,2.0562e-05
150,-0.75,7.797400000000001e-06,9.799400000000001e-06,1.2712000000000001e-05,1.5082e-05,1.8436e-05,2.1016e-05
151,-0.755,8.020800000000001e-06,1.01404e-05,1.3092000000000001e-05,1.5504e-05,1.8914000000000002e-05,2.1464e-05
152,-0.76,8.292100000000001e-06,1.0465300000000001e-05,1.3522e-05,1.5924000000000002e-05,1.9404e-05,2.1906e-05
153,-0.765,8.531400000000001e-06,1.07878e-05,1.3934e-05,1.6362e-05,1.9884e-05,2.2452e-05
154,-0.77,8.792800000000002e-06,1.11781e-05,1.4352e-05,1.6800000000000002e-05,2.0398e-05,2.2836e-05
155,-0.775,9.073900000000001e-06,1.1410000000000001e-05,1.4764000000000001e-05,1.7232e-05,2.0916e-05,2.3292e-05
156,-0.78,9.318200000000002e-06,1.1760000000000001e-05,1.523e-05,1.7672e-05,2.137e-05,2.3744000000000002e-05
157,-0.785,9.5988e-06,1.2156e-05,1.5666000000000002e-05,1.8128e-05,2.19e-05,2.4186000000000002e-05
158,-0.79,9.883700000000002e-06,1.2542000000000001e-05,1.6128000000000002e-05,1.8582e-05,2.2398e-05,2.4654e-05
159,-0.795,1.0167900000000001e-05,1.2938e-05,1.6608e-05,1.9064e-05,2.2888000000000002e-05,2.508e-05
160,-0.8,1.0457700000000002e-05,1.3348e-05,1.7048e-05,1.9498000000000002e-05,2.3408e-05,2.5582e-05
161,-0.805,1.0741800000000001e-05,1.3768000000000001e-05,1.7534000000000002e-05,1.9976e-05,2.393e-05,2.6048000000000002e-05
162,-0.81,1.10366e-05,1.4148e-05,1.8014e-05,2.0490000000000002e-05,2.4456e-05,2.6526e-05
163,-0.8150000000000001,1.1329700000000001e-05,1.4562e-05,1.8488e-05,2.0980000000000002e-05,2.4964e-05,2.6976e-05
164,-0.8200000000000001,1.1544e-05,1.4976e-05,1.8978e-05,2.145e-05,2.5536e-05,2.75e-05
165,-0.8250000000000001,1.1846e-05,1.5426e-05,1.9492e-05,2.199e-05,2.6028000000000002e-05,2.8016e-05
166,-0.8300000000000001,1.215e-05,1.5868e-05,1.997e-05,2.2484e-05,2.6532e-05,2.8452e-05
167,-0.8350000000000001,1.2496e-05,1.6296e-05,2.0470000000000002e-05,2.3008e-05,2.7134e-05,2.8906e-05
168,-0.8400000000000001,1.2812e-05,1.672e-05,2.1014000000000002e-05,2.3500000000000002e-05,2.777e-05,2.9462e-05
169,-0.8450000000000001,1.3150000000000001e-05,1.7184e-05,2.1498e-05,2.4008e-05,2.833e-05,2.9944e-05
170,-0.8500000000000001,1.3454e-05,1.7598e-05,2.2040000000000002e-05,2.4522e-05,2.8904e-05,3.0462e-05
171,-0.8550000000000001,1.3806000000000001e-05,1.807e-05,2.2542000000000002e-05,2.5086e-05,2.9426000000000003e-05,3.0956e-05
172,-0.86,1.4124e-05,1.8534e-05,2.3094e-05,2.5612e-05,3.0026e-05,3.1474000000000004e-05
173,-0.865,1.4486e-05,1.9002000000000002e-05,2.3690000000000002e-05,2.6142e-05,3.057e-05,3.1966e-05
174,-0.87,1.4842000000000001e-05,1.947e-05,2.4226e-05,2.6714000000000002e-05,3.1148e-05,3.2436e-05
175,-0.875,1.5222000000000001e-05,1.9962e-05,2.4788e-05,2.7254e-05,3.1820000000000004e-05,3.2984e-05
176,-0.88,1.5530000000000002e-05,2.042e-05,2.5312e-05,2.7778e-05,3.2412e-05,3.349e-05
177,-0.885,1.5886e-05,2.0946000000000002e-05,2.5902e-05,2.8328e-05,3.3038000000000005e-05,3.4e-05
178,-0.89,1.6236000000000002e-05,2.1426e-05,2.6422000000000002e-05,2.8888000000000002e-05,3.363e-05,3.4512000000000004e-05
179,-0.895,1.6644000000000002e-05,2.1916e-05,2.7054000000000002e-05,2.9516e-05,3.4242e-05,3.5114e-05
180,-0.9,1.7026e-05,2.2416e-05,2.7644e-05,3.0052e-05,3.4884e-05,3.5634e-05
181,-0.905,1.7382e-05,2.2998000000000002e-05,2.8238e-05,3.0586e-05,3.546e-05,3.6168e-05
182,-0.91,1.777e-05,2.3564e-05,2.8836e-05,3.1178e-05,3.6156000000000004e-05,3.6714e-05
183,-0.915,1.8154e-05,2.4078000000000002e-05,2.9438000000000002e-05,3.1764e-05,3.6764e-05,3.7248e-05
184,-0.92,1.8538e-05,2.4564e-05,3.0026e-05,3.2334e-05,3.7398000000000003e-05,3.7778e-05
185,-0.925,1.8928e-05,2.5094e-05,3.0654e-05,3.298e-05,3.8058e-05,3.8306e-05
186,-0.93,1.9344e-05,2.5612e-05,3.1248e-05,3.354e-05,3.8712000000000005e-05,3.8942e-05
187,-0.935,1.9742000000000002e-05,2.6202e-05,3.1914e-05,3.4166000000000005e-05,3.9330000000000005e-05,3.948e-05
188,-0.9400000000000001,2.0148e-05,2.6818e-05,3.2544e-05,3.4790000000000004e-05,3.9972e-05,4.0036e-05
189,-0.9450000000000001,2.0562e-05,2.7318000000000002e-05,3.3148e-05,3.5308e-05,4.057e-05,4.0698e-05
190,-0.9500000000000001,2.1006000000000002e-05,2.7914e-05,3.3818e-05,3.5998e-05,4.1280000000000005e-05,4.1142e-05
191,-0.9550000000000001,2.1400000000000002e-05,2.8482e-05,3.4446e-05,3.6610000000000004e-05,4.1988e-05,4.1686e-05
192,-0.9600000000000001,2.1848e-05,2.9082e-05,3.5090000000000005e-05,3.7294e-05,4.2720000000000004e-05,4.227e-05
193,-0.9650000000000001,2.2294e-05,2.9630000000000003e-05,3.5746e-05,3.7904e-05,4.338e-05,4.2876e-05
194,-0.9700000000000001,2.2728e-05,3.0146000000000002e-05,3.638e-05,3.8574e-05,4.4088e-05,4.3446000000000004e-05
195,-0.9750000000000001,2.3158e-05,3.0698e-05,3.7126e-05,3.9184e-05,4.4732000000000005e-05,4.401e-05
196,-0.9800000000000001,2.3614e-05,3.1394e-05,3.7784e-05,3.9844e-05,4.5454e-05,4.4608000000000004e-05
197,-0.9850000000000001,2.4064000000000002e-05,3.1908e-05,3.8458000000000003e-05,4.0456e-05,4.6272e-05,4.516e-05
198,-0.9900000000000001,2.4506000000000002e-05,3.2558e-05,3.9114e-05,4.114e-05,4.6762000000000004e-05,4.5682e-05
199,-0.995,2.4982000000000002e-05,3.308e-05,3.9826e-05,4.1830000000000004e-05,4.753e-05,4.6304e-05
200,-1.0,2.5444000000000002e-05,3.384e-05,4.0504000000000004e-05,4.2464e-05,4.8338000000000004e-05,4.6848e-05
201,-1.0050000000000001,2.5944e-05,3.4490000000000004e-05,4.1204e-05,4.3166e-05,4.9254e-05,4.7430000000000005e-05
202,-1.01,2.644e-05,3.5062000000000004e-05,4.1878e-05,4.3732e-05,4.9724e-05,4.8074e-05
203,-1.0150000000000001,2.691e-05,3.5638e-05,4.2656e-05,4.4382e-05,5.0568e-05,4.8740000000000004e-05
204,-1.02,2.7386000000000002e-05,3.6428000000000004e-05,4.3308e-05,4.5010000000000004e-05,5.1244e-05,4.9292e-05
205,-1.0250000000000001,2.7890000000000002e-05,3.6950000000000004e-05,4.406e-05,4.5754e-05,5.2146000000000005e-05,4.9922e-05
206,-1.03,2.8366000000000003e-05,3.7568000000000004e-05,4.4804e-05,4.6434e-05,5.261e-05,5.0468e-05
207,-1.0350000000000001,2.8840000000000002e-05,3.8208000000000004e-05,4.5488e-05,4.7122e-05,5.329e-05,5.1112e-05
208,-1.04,2.9378000000000002e-05,3.8828e-05,4.6214e-05,4.7828000000000004e-05,5.4082e-05,5.1670000000000005e-05
209,-1.0450000000000002,2.9902000000000003e-05,3.9516e-05,4.699e-05,4.8562e-05,5.494e-05,5.2222e-05
210,-1.05,3.04e-05,4.0176e-05,4.7736000000000005e-05,4.924e-05,5.5656000000000004e-05,5.2854e-05
211,-1.0550000000000002,3.0914e-05,4.091e-05,4.8504e-05,4.9956e-05,5.6524e-05,5.3582e-05
212,-1.06,3.1400000000000004e-05,4.1608e-05,4.927e-05,5.0612e-05,5.7276000000000005e-05,5.4326e-05
213,-1.065,3.1942e-05,4.24e-05,4.9992000000000005e-05,5.1302000000000004e-05,5.8026e-05,5.4986000000000005e-05
214,-1.07,3.249e-05,4.2964000000000004e-05,5.0744e-05,5.2054e-05,5.8792e-05,5.554e-05
215,-1.075,3.3008e-05,4.3652e-05,5.1540000000000005e-05,5.2892e-05,5.9554e-05,5.6232e-05
216,-1.08,3.3552e-05,4.4418e-05,5.2374000000000004e-05,5.3624e-05,6.0356e-05,5.6794000000000005e-05
217,-1.085,3.4066e-05,4.5212e-05,5.316e-05,5.4332e-05,6.1516e-05,5.742e-05
218,-1.09,3.4664e-05,4.5972e-05,5.402e-05,5.504e-05,6.235e-05,5.8214e-05
219,-1.095,3.5236e-05,4.672e-05,5.4832e-05,5.571e-05,6.3184e-05,5.8796000000000004e-05
220,-1.1,3.5806e-05,4.7430000000000005e-05,5.5686e-05,5.6506000000000004e-05,6.3972e-05,5.9502e-05
221,-1.105,3.6406000000000003e-05,4.8142e-05,5.6460000000000005e-05,5.7234e-05,6.467200000000001e-05,6.0108e-05
222,-1.11,3.6896e-05,4.8892e-05,5.7314e-05,5.805e-05,6.55e-05,6.0842000000000005e-05
223,-1.115,3.7482000000000005e-05,4.961e-05,5.8128e-05,5.8812000000000005e-05,6.6306e-05,6.1352e-05
224,-1.12,3.809e-05,5.0374e-05,5.8994000000000005e-05,5.9536e-05,6.7156e-05,6.2034e-05
225,-1.125,3.8662000000000004e-05,5.1006e-05,5.9902000000000003e-05,6.0346e-05,6.7864e-05,6.2646e-05
226,-1.1300000000000001,3.93e-05,5.1746e-05,6.0752000000000004e-05,6.115e-05,6.865e-05,6.3326e-05
227,-1.135,3.9892000000000004e-05,5.2568e-05,6.1596e-05,6.192e-05,6.9712e-05,6.3878e-05
228,-1.1400000000000001,4.0468e-05,5.3402e-05,6.247200000000001e-05,6.267000000000001e-05,7.0568e-05,6.4596e-05
229,-1.145,4.109e-05,5.4176000000000004e-05,6.3352e-05,6.3464e-05,7.1356e-05,6.543e-05
230,-1.1500000000000001,4.1708e-05,5.4974e-05,6.414e-05,6.421e-05,7.2166e-05,6.608200000000001e-05
231,-1.155,4.2364e-05,5.5712000000000005e-05,6.5036e-05,6.5084e-05,7.3e-05,6.6816e-05
232,-1.1600000000000001,4.2934e-05,5.639e-05,6.5882e-05,6.5806e-05,7.392e-05,6.7348e-05
233,-1.165,4.3592e-05,5.717e-05,6.6746e-05,6.6682e-05,7.4734e-05,6.7966e-05
234,-1.1700000000000002,4.4276e-05,5.7922000000000005e-05,6.761400000000001e-05,6.7426e-05,7.5678e-05,6.8818e-05
235,-1.175,4.4944e-05,5.8864000000000004e-05,6.8464e-05,6.8244e-05,7.6664e-05,6.9614e-05
236,-1.1800000000000002,4.562e-05,5.9218e-05,6.9346e-05,6.911000000000001e-05,7.7644e-05,7.0368e-05
237,-1.185,4.6208e-05,6.047e-05,7.0178e-05,6.9874e-05,7.8446e-05,7.0998e-05
238,-1.19,4.686e-05,6.115600000000001e-05,7.1294e-05,7.071e-05,7.9532e-05,7.1696e-05
239,-1.195,4.7504000000000005e-05,6.198e-05,7.2172e-05,7.159e-05,8.0282e-05,7.2552e-05
240,-1.2,4.8142e-05,6.2814e-05,7.313400000000001e-05,7.2426e-05,8.1068e-05,7.3314e-05
241,-1.205,4.8956000000000004e-05,6.391800000000001e-05,7.3994e-05,7.3206e-05,8.193e-05,7.3864e-05
242,-1.21,4.9526e-05,6.472e-05,7.498e-05,7.410400000000001e-05,8.284400000000001e-05,7.4514e-05
243,-1.215,5.025e-05,6.553800000000001e-05,7.5852e-05,7.4992e-05,8.403000000000001e-05,7.525400000000001e-05
244,-1.22,5.0974000000000004e-05,6.636600000000001e-05,7.675000000000001e-05,7.586600000000001e-05,8.4934e-05,7.593400000000001e-05
245,-1.225,5.1644e-05,6.705200000000001e-05,7.777600000000001e-05,7.6714e-05,8.5954e-05,7.650200000000001e-05
246,-1.23,5.225e-05,6.801600000000001e-05,7.8724e-05,7.742400000000001e-05,8.696600000000001e-05,7.737e-05
247,-1.235,5.2976e-05,6.875800000000001e-05,7.9694e-05,7.8334e-05,8.7656e-05,7.8136e-05
248,-1.24,5.3558000000000005e-05,6.9616e-05,8.076e-05,7.9186e-05,8.8628e-05,7.885e-05
249,-1.245,5.4326e-05,7.051e-05,8.1604e-05,8.0064e-05,8.9506e-05,7.968000000000001e-05
250,-1.25,5.5048e-05,7.1436e-05,8.262800000000001e-05,8.0942e-05,9.0374e-05,8.0278e-05
251,-1.2550000000000001,5.5818e-05,7.213e-05,8.365400000000001e-05,8.1864e-05,9.144200000000001e-05,8.1016e-05
252,-1.26,5.664e-05,7.3546e-05,8.469200000000001e-05,8.270200000000001e-05,9.2602e-05,8.1708e-05
253,-1.2650000000000001,5.7354e-05,7.4122e-05,8.5678e-05,8.3588e-05,9.3286e-05,8.2446e-05
254,-1.27,5.8152e-05,7.53e-05,8.6698e-05,8.448e-05,9.4298e-05,8.3068e-05
255,-1.2750000000000001,5.8808000000000003e-05,7.6166e-05,8.7802e-05,8.5352e-05,9.5398e-05,8.4082e-05
256,-1.28,5.9604e-05,7.692e-05,8.8732e-05,8.6278e-05,9.6282e-05,8.4824e-05
257,-1.2850000000000001,6.0312e-05,7.7842e-05,8.9658e-05,8.7138e-05,9.7234e-05,8.5314e-05
258,-1.29,6.1078e-05,7.8596e-05,9.078600000000001e-05,8.812800000000001e-05,9.8138e-05,8.611400000000001e-05
259,-1.2950000000000002,6.1852e-05,7.9876e-05,9.168200000000001e-05,8.9108e-05,9.9154e-05,8.689800000000001e-05
260,-1.3,6.266e-05,8.0758e-05,9.2822e-05,9.0046e-05,0.000100244,8.7596e-05
261,-1.3050000000000002,6.3372e-05,8.1636e-05,9.3898e-05,9.090400000000001e-05,0.00010144200000000001,8.8274e-05
262,-1.31,6.426e-05,8.2542e-05,9.4972e-05,9.1826e-05,0.000102444,8.9094e-05
263,-1.3150000000000002,6.493e-05,8.346200000000001e-05,9.6e-05,9.2802e-05,0.000103628,8.994600000000001e-05
264,-1.32,6.5712e-05,8.455000000000001e-05,9.7076e-05,9.3702e-05,0.000104634,9.0778e-05
265,-1.325,6.6548e-05,8.5612e-05,9.827e-05,9.459e-05,0.000105616,9.159000000000001e-05
266,-1.33,6.7332e-05,8.647800000000001e-05,9.927800000000001e-05,9.5584e-05,0.00010707,9.2414e-05
267,-1.335,6.8246e-05,8.7298e-05,0.00010041600000000001,9.658400000000001e-05,0.000107848,9.2942e-05
268,-1.34,6.908e-05,8.8358e-05,0.000101496,9.7526e-05,0.00010884600000000001,9.3674e-05
269,-1.345,6.9808e-05,8.9246e-05,0.00010249200000000001,9.845600000000001e-05,0.000109818,9.4696e-05
270,-1.35,7.0684e-05,9.0104e-05,0.000103616,9.9426e-05,0.000111142,9.538e-05
271,-1.355,7.1548e-05,9.1166e-05,0.00010467400000000001,0.000100388,0.00011184400000000001,9.624400000000001e-05
272,-1.36,7.2376e-05,9.2296e-05,0.000105932,0.00010134,0.00011292600000000001,9.7056e-05
273,-1.365,7.322000000000001e-05,9.332600000000001e-05,0.00010696200000000001,0.00010225800000000001,0.000113824,9.789400000000001e-05
274,-1.37,7.4062e-05,9.426600000000001e-05,0.00010802400000000001,0.00010326600000000001,0.000114918,9.8702e-05
275,-1.375,7.497000000000001e-05,9.524200000000001e-05,0.000109196,0.00010433,0.00011554000000000001,9.940200000000001e-05
276,-1.3800000000000001,7.578e-05,9.6098e-05,0.000110308,0.000105254,0.00011662,0.00010027400000000001
277,-1.385,7.656400000000001e-05,9.722000000000001e-05,0.00011148000000000001,0.00010630600000000001,0.00011752000000000001,0.000100926
278,-1.3900000000000001,7.7568e-05,9.794e-05,0.00011243,0.00010725800000000001,0.00011870000000000001,0.00010174400000000001
279,-1.395,7.8302e-05,9.8996e-05,0.00011371600000000001,0.000108094,0.00011984,0.000102638
280,-1.4000000000000001,7.920400000000001e-05,0.00010042800000000001,0.00011492200000000001,0.00010915600000000001,0.0001211,0.000103548
281,-1.405,8.0138e-05,0.00010154000000000001,0.00011552,0.000110162,0.00012222,0.000104188
282,-1.4100000000000001,8.1044e-05,0.00010239400000000001,0.00011674000000000001,0.00011119600000000001,0.00012328,0.00010514400000000001
283,-1.415,8.190400000000001e-05,0.000103472,0.0001179,0.000112316,0.00012424000000000002,0.00010577400000000001
284,-1.4200000000000002,8.2746e-05,0.00010459400000000001,0.00011926,0.000113306,0.00012528000000000002,0.00010669600000000001
285,-1.425,8.3566e-05,0.000105882,0.00012030000000000001,0.000114476,0.00012628000000000002,0.000107272
286,-1.4300000000000002,8.4496e-05,0.000106694,0.00012146,0.0001151,0.00012742,0.00010806
287,-1.435,8.5406e-05,0.000107974,0.00012264,0.00011602,0.00012862,0.00010892600000000001
288,-1.4400000000000002,8.6284e-05,0.00010887,0.00012378,0.00011710000000000001,0.00012978000000000002,0.00010972
289,-1.445,8.7278e-05,0.000109964,0.00012508000000000002,0.00011806,0.00013130000000000002,0.00011068200000000001
290,-1.4500000000000002,8.8058e-05,0.000111058,0.0001263,0.00011926,0.00013236,0.00011165
291,-1.455,8.906800000000001e-05,0.00011220800000000001,0.00012752,0.00012008,0.00013328,0.000112546
292,-1.46,8.9996e-05,0.000113264,0.00012876,0.00012112,0.00013362,0.000113366
293,-1.465,9.0998e-05,0.00011429200000000001,0.00012988,0.00012208,0.00013522,0.00011402000000000001
294,-1.47,9.1858e-05,0.00011534,0.00013130000000000002,0.00012336,0.00013634,0.000114838
295,-1.475,9.287e-05,0.00011626,0.00013248,0.00012432,0.00013748000000000002,0.00011488000000000001
296,-1.48,9.3848e-05,0.00011736,0.00013372000000000001,0.00012546,0.0001384,0.00011576
297,-1.485,9.4808e-05,0.0001184,0.00013502000000000002,0.00012654000000000002,0.00013992,0.00011668
298,-1.49,9.5844e-05,0.00011972000000000001,0.00013632,0.00012762,0.00014126,0.00011776000000000001
299,-1.495,9.691e-05,0.00012096000000000001,0.00013766,0.00012862,0.00014226,0.00011868000000000001
300,-1.5,9.779600000000001e-05,0.0001218,0.00013894000000000002,0.00012964,0.00014294,0.00011948
301,-1.5050000000000001,9.869e-05,0.0001228,0.00014014,0.0001307,0.00014412,0.00012056000000000001
302,-1.51,9.9614e-05,0.00012432,0.00014134,0.0001317,0.00014528000000000002,0.00012132000000000001
303,-1.5150000000000001,0.000100606,0.00012524000000000001,0.00014272000000000002,0.000133,0.00014652,0.00012206000000000001
304,-1.52,0.000101642,0.00012652,0.00014398000000000001,0.00013404,0.00014786,0.00012274
305,-1.5250000000000001,0.000102614,0.00012768,0.00014534000000000001,0.00013518000000000002,0.00014910000000000002,0.0001238
306,-1.53,0.000103638,0.00012878,0.00014672,0.00013626,0.00015026000000000001,0.00012478
307,-1.5350000000000001,0.000104648,0.00013002,0.00014804,0.0001372,0.00015162000000000002,0.00012562
308,-1.54,0.000105678,0.00013122,0.00014938,0.0001383,0.00015268,0.00012664000000000002
309,-1.5450000000000002,0.00010656600000000001,0.00013256000000000002,0.0001507,0.00013936000000000002,0.00015372,0.00012746
310,-1.55,0.000107538,0.00013352,0.00015212,0.00014042000000000001,0.00015462,0.00012838000000000001
311,-1.5550000000000002,0.000108552,0.00013472,0.00015334000000000002,0.00014156000000000002,0.00015570000000000002,0.00012928
312,-1.56,0.000109652,0.00013596000000000002,0.00015472,0.00014264,0.00015704,0.00012986
313,-1.5650000000000002,0.000110772,0.00013728000000000001,0.00015602000000000001,0.00014372,0.00015800000000000002,0.0001305
314,-1.57,0.00011189,0.00013812,0.00015724,0.00014474,0.00015976,0.00013136000000000002
315,-1.5750000000000002,0.000113022,0.00013964,0.00015872,0.0001459,0.00016084,0.00013216
316,-1.58,0.000114108,0.00014078000000000002,0.00016002,0.00014704,0.00016204000000000001,0.00013314000000000002
317,-1.5850000000000002,0.00011496000000000001,0.00014204000000000002,0.00016144,0.0001483,0.00016378,0.00013414
318,-1.59,0.00011592,0.00014324000000000002,0.0001627,0.0001494,0.00016406,0.00013496
319,-1.595,0.00011686,0.00014446,0.00016412000000000002,0.00015048,0.00016534,0.00013592
320,-1.6,0.00011796,0.00014586000000000002,0.0001654,0.00015164,0.00016692,0.00013666
321,-1.605,0.00011902000000000001,0.00014700000000000002,0.00016674000000000002,0.00015296,0.0001685,0.00013752
322,-1.61,0.00012014000000000001,0.00014846,0.00016852000000000002,0.00015406,0.00016978000000000002,0.00013838
323,-1.615,0.0001211,0.00014958000000000001,0.00016978000000000002,0.00015522000000000002,0.0001711,0.00013918
324,-1.62,0.00012220000000000002,0.00015078000000000002,0.00017126,0.0001562,0.00017246,0.00014034
325,-1.625,0.00012328,0.000152,0.00017254,0.00015732000000000002,0.00017356,0.00014120000000000002
326,-1.6300000000000001,0.00012454,0.00015342,0.00017388,0.00015844,0.000175,0.00014208000000000002
327,-1.635,0.00012560000000000002,0.00015462,0.00017528000000000002,0.00015958000000000001,0.0001756,0.00014296
328,-1.6400000000000001,0.00012656,0.00015586000000000002,0.0001767,0.00016088000000000002,0.00017698,0.00014392000000000002
329,-1.645,0.00012770000000000001,0.00015708,0.00017786,0.000162,0.00017806,0.00014450000000000002
330,-1.6500000000000001,0.00012890000000000002,0.00015836000000000002,0.00017914000000000002,0.00016312,0.00017966,0.0001451
331,-1.655,0.00012992,0.00015964,0.0001806,0.0001642,0.00018082000000000002,0.0001462
332,-1.6600000000000001,0.0001309,0.00016092,0.00018208000000000002,0.00016542,0.00018206,0.00014698
333,-1.665,0.00013202,0.00016228,0.00018328000000000002,0.00016634,0.00018306,0.00014808
334,-1.6700000000000002,0.00013324000000000002,0.00016352,0.00018466,0.00016758000000000002,0.00018444000000000002,0.00014916000000000002
335,-1.675,0.00013446,0.000165,0.00018618,0.0001688,0.00018558000000000002,0.00015002
336,-1.6800000000000002,0.00013560000000000002,0.00016644,0.00018764,0.00017018,0.00018678000000000002,0.00015128
337,-1.685,0.00013682,0.00016756,0.00018924000000000002,0.00017114000000000002,0.00018796,0.0001519
338,-1.6900000000000002,0.00013784000000000002,0.00016892,0.00019042,0.00017230000000000001,0.00018946000000000002,0.0001528
339,-1.695,0.00013914,0.00017036000000000002,0.0001921,0.00017352,0.00019086,0.00015342
340,-1.7000000000000002,0.00014022,0.00017158,0.00019356,0.00017468,0.00019236,0.0001544
341,-1.705,0.00014138,0.0001729,0.00019490000000000002,0.00017584000000000002,0.00019358,0.00015548000000000002
342,-1.7100000000000002,0.00014266000000000002,0.00017424,0.00019608,0.00017714,0.00019466,0.0001561
343,-1.715,0.00014376000000000002,0.00017554000000000002,0.0001976,0.00017822,0.00019568000000000002,0.00015734
344,-1.72,0.00014486000000000002,0.00017696,0.00019936000000000002,0.00017948,0.00019718,0.0001583
345,-1.725,0.00014612000000000002,0.00017816000000000002,0.00020066000000000002,0.00018074,0.0001985,0.00015918
346,-1.73,0.00014724,0.00017956000000000002,0.00020216,0.0001819,0.00020014000000000002,0.00015922
347,-1.735,0.00014832000000000002,0.0001808,0.0002035,0.000183,0.00020088000000000001,0.00016044
348,-1.74,0.00014954,0.00018240000000000002,0.0002052,0.00018424,0.00020254000000000002,0.00016120000000000002
349,-1.745,0.0001507,0.00018376000000000002,0.00020664000000000001,0.00018532000000000002,0.00020374000000000002,0.00016230000000000001
350,-1.75,0.00015198000000000002,0.00018522000000000002,0.00020814000000000002,0.00018638000000000001,0.00020518,0.00016338
351,-1.7550000000000001,0.00015316,0.00018638000000000001,0.00020954,0.00018762000000000002,0.00020582,0.00016460000000000002
352,-1.76,0.0001544,0.00018784000000000002,0.00021112000000000003,0.00018898000000000002,0.00020690000000000001,0.00016498
353,-1.7650000000000001,0.00015554000000000002,0.00018922,0.00021260000000000002,0.00019014000000000002,0.00020824000000000003,0.00016624
354,-1.77,0.00015674000000000002,0.00019072000000000002,0.00021406000000000002,0.00019142,0.00021028000000000003,0.00016716000000000002
355,-1.7750000000000001,0.00015798,0.00019216,0.00021572,0.00019258,0.00021222000000000002,0.00016824
356,-1.78,0.00015918,0.00019344000000000002,0.00021736000000000002,0.00019380000000000002,0.0002135,0.00016898
357,-1.7850000000000001,0.00016056000000000002,0.00019474000000000002,0.0002189,0.0001951,0.00021472,0.00016946000000000002
358,-1.79,0.00016162000000000001,0.0001963,0.00022032,0.00019618,0.00021622,0.00017054
359,-1.7950000000000002,0.00016274,0.00019784000000000002,0.00022186000000000002,0.00019746000000000002,0.00021752000000000002,0.00017154
360,-1.8,0.0001639,0.00019914000000000002,0.00022334,0.0001987,0.00021858,0.00017244000000000002
361,-1.8050000000000002,0.00016532000000000002,0.00020050000000000002,0.00022478000000000003,0.00020014000000000002,0.00022002000000000002,0.00017332
362,-1.81,0.00016664000000000002,0.00020208000000000002,0.00022648000000000001,0.00020124000000000002,0.0002211,0.0001743
363,-1.8150000000000002,0.00016778000000000002,0.00020358000000000003,0.00022746000000000002,0.00020256,0.00022266,0.00017506000000000002
364,-1.82,0.00016878000000000002,0.00020482,0.0002291,0.00020364000000000002,0.00022378,0.00017596000000000002
365,-1.8250000000000002,0.00017002,0.00020628,0.00023066000000000002,0.00020502,0.00022516000000000002,0.00017664000000000002
366,-1.83,0.00017138,0.00020808,0.00023232000000000003,0.00020620000000000002,0.00022626000000000002,0.00017742000000000002
367,-1.8350000000000002,0.00017272,0.00020960000000000003,0.00023394000000000003,0.0002075,0.00022724000000000003,0.00017852000000000002
368,-1.84,0.000174,0.0002108,0.00023526000000000002,0.00020852000000000002,0.00022840000000000002,0.00017984
369,-1.8450000000000002,0.00017546,0.00021234000000000002,0.00023714000000000002,0.00020984,0.00022970000000000003,0.00018078000000000001
370,-1.85,0.00017672,0.00021380000000000002,0.00023906,0.00021126,0.00023136,0.00018172000000000002
371,-1.855,0.00017784000000000002,0.00021524,0.00024088,0.00021246,0.0002332,0.00018252
372,-1.86,0.00017922,0.00021654,0.00024246,0.00021364000000000002,0.00023464000000000002,0.000183
373,-1.865,0.00018038,0.00021810000000000002,0.00024370000000000001,0.00021474000000000002,0.00023596,0.00018404
374,-1.87,0.00018168,0.00021954,0.00024546,0.00021608,0.00023694000000000002,0.00018512000000000002
375,-1.875,0.00018294,0.00022092000000000002,0.00024702000000000003,0.00021740000000000003,0.00023832,0.00018586
376,-1.8800000000000001,0.0001844,0.00022222000000000002,0.00024884,0.00021886,0.00023942,0.00018698
377,-1.885,0.00018574000000000002,0.00022404,0.00025052,0.00022048,0.00024068,0.00018834
378,-1.8900000000000001,0.00018712,0.00022552000000000002,0.00025218,0.00022156,0.00024270000000000002,0.00018928
379,-1.895,0.00018820000000000002,0.0002269,0.00025408,0.00022278,0.00024406000000000002,0.00019006
380,-1.9000000000000001,0.00018956000000000002,0.00022842,0.00025536,0.00022390000000000002,0.00024548,0.000191
381,-1.905,0.00019078,0.0002299,0.00025692,0.00022542000000000002,0.00024712000000000003,0.00019176000000000002
382,-1.9100000000000001,0.00019204,0.00023102000000000002,0.0002586,0.0002269,0.00024846,0.00019252
383,-1.915,0.00019358,0.00023288,0.00026036,0.00022836000000000002,0.00024962000000000004,0.00019376000000000002
384,-1.9200000000000002,0.00019494,0.00023444,0.00026186,0.00022950000000000002,0.00025096,0.00019460000000000001
385,-1.925,0.00019624,0.00023600000000000002,0.00026356000000000003,0.00023098000000000001,0.000252,0.0001955
386,-1.9300000000000002,0.0001975,0.00023748,0.00026586000000000003,0.00023234000000000002,0.00025354,0.00019694000000000002
387,-1.935,0.00019884000000000001,0.000239,0.0002676,0.00023362,0.000255,0.00019798000000000003
388,-1.9400000000000002,0.00020006,0.00024062,0.00026920000000000004,0.00023490000000000002,0.00025654000000000003,0.00019842000000000001
389,-1.945,0.00020148,0.00024200000000000003,0.00027074,0.00023618,0.00025786,0.00019912
390,-1.9500000000000002,0.00020274,0.00024332000000000002,0.00027248,0.00023744,0.00025914000000000004,0.00020030000000000002
391,-1.955,0.00020422000000000002,0.00024482000000000003,0.00027378,0.00023858,0.00026112,0.0002012
392,-1.9600000000000002,0.0002056,0.00024652,0.00027542,0.00023992000000000002,0.000263,0.00020238000000000002
393,-1.965,0.00020692,0.0002482,0.0002771,0.00024144000000000002,0.00026472,0.00020366
394,-1.9700000000000002,0.00020840000000000002,0.00024962000000000004,0.00027894000000000004,0.00024290000000000002,0.00026616000000000004,0.00020494
395,-1.975,0.00020964,0.00025116,0.00028032,0.0002442,0.00026798,0.00020522000000000002
396,-1.9800000000000002,0.00021092000000000002,0.00025254,0.00028204,0.00024576000000000003,0.00026992,0.0002056
397,-1.985,0.00021222000000000002,0.00025404000000000003,0.00028402,0.00024690000000000004,0.00027150000000000004,0.00020654
398,-1.99,0.00021370000000000002,0.00025564,0.00028558,0.00024822,0.00027262,0.00020672
399,-1.995,0.00021514,0.00025706000000000004,0.00028758,0.00024938,0.00027370000000000004,0.00020746000000000002
400,-2.0,0.00021674000000000002,0.0002587,0.00028922,0.00025056000000000004,0.00027526,0.00020896
401,-2.0,0.0002165,0.00025854000000000003,0.00028902,0.00025036000000000004,0.00027504,0.00020898000000000002
402,-1.995,0.00021502,0.00025682,0.00028710000000000004,0.00024882,0.00027392000000000003,0.00020786
403,-1.99,0.00021356,0.00025516,0.00028506,0.00024754000000000003,0.00027178,0.0002067
404,-1.985,0.00021194,0.00025330000000000003,0.00028338,0.00024578,0.00027,0.00020528
405,-1.9800000000000002,0.0002101,0.00025136,0.00028126000000000003,0.00024428000000000004,0.00026892,0.00020360000000000002
406,-1.975,0.00020862000000000002,0.00024924,0.0002792,0.00024260000000000002,0.0002676,0.00020172
407,-1.9700000000000002,0.00020710000000000002,0.00024788,0.00027708,0.00024134000000000002,0.00026594,0.00020052
408,-1.965,0.0002056,0.00024612,0.00027522,0.00023978,0.00026430000000000003,0.00019956000000000002
409,-1.9600000000000002,0.00020414,0.00024434,0.00027306,0.00023826,0.00026214,0.00019822
410,-1.955,0.00020268,0.00024282,0.00027106,0.0002366,0.00026046,0.00019734
411,-1.9500000000000002,0.00020114000000000002,0.00024102000000000002,0.00026900000000000003,0.00023498,0.00025844,0.00019676
412,-1.945,0.00019964,0.00023930000000000002,0.00026738,0.00023352000000000003,0.00025732,0.00019568000000000002
413,-1.9400000000000002,0.00019792,0.00023756000000000002,0.00026528,0.00023194,0.00025582000000000003,0.00019504
414,-1.935,0.0001965,0.00023588000000000003,0.00026314000000000003,0.0002301,0.00025402000000000004,0.00019348000000000002
415,-1.9300000000000002,0.00019490000000000002,0.00023444,0.00026128,0.00022866000000000002,0.00025254,0.00019228000000000002
416,-1.925,0.00019334000000000002,0.00023262,0.00025948000000000003,0.00022716000000000001,0.00025076,0.00019174
417,-1.9200000000000002,0.00019178,0.00023104,0.00025770000000000003,0.00022588000000000003,0.00024874,0.00019056000000000002
418,-1.915,0.00019052,0.00022942,0.00025592000000000003,0.00022466,0.00024676,0.00018944
419,-1.9100000000000001,0.00018912,0.00022772000000000002,0.00025422000000000004,0.00022300000000000003,0.00024526,0.00018862000000000002
420,-1.905,0.00018762000000000002,0.00022606000000000001,0.00025226000000000003,0.00022168,0.00024334,0.00018728
421,-1.9000000000000001,0.00018602,0.00022448000000000002,0.00025046000000000004,0.00022016,0.00024176000000000002,0.00018624
422,-1.895,0.00018468,0.00022262,0.00024866,0.00021862000000000002,0.00024070000000000002,0.00018524
423,-1.8900000000000001,0.0001832,0.00022102000000000002,0.00024698,0.00021698000000000003,0.00023912000000000003,0.00018354000000000002
424,-1.885,0.00018194,0.00021930000000000002,0.00024512000000000004,0.00021556,0.00023708000000000003,0.00018264
425,-1.8800000000000001,0.00018040000000000002,0.00021810000000000002,0.00024298,0.00021426000000000003,0.00023552000000000002,0.00018188000000000001
426,-1.875,0.00017910000000000002,0.00021646000000000002,0.00024102000000000002,0.00021276000000000002,0.00023342000000000003,0.00018082000000000002
427,-1.87,0.0001776,0.00021494000000000003,0.00024,0.00021112000000000003,0.00023196000000000002,0.00017964
428,-1.865,0.00017618,0.00021324,0.00023764,0.00020968,0.00023062,0.0001788
429,-1.86,0.00017492,0.00021168,0.00023582,0.00020814000000000002,0.00022908000000000002,0.00017742000000000002
430,-1.855,0.0001734,0.00020984,0.00023404,0.0002067,0.00022774,0.0001762
431,-1.85,0.00017204,0.00020854,0.00023246,0.00020542000000000002,0.00022656000000000003,0.00017526
432,-1.8450000000000002,0.00017044,0.00020688000000000003,0.00023068,0.0002041,0.00022478000000000003,0.00017398
433,-1.84,0.00016920000000000002,0.0002053,0.00022868,0.00020276000000000002,0.00022328000000000002,0.00017296
434,-1.8350000000000002,0.00016778000000000002,0.00020372,0.00022698000000000003,0.00020152,0.00022128000000000002,0.00017204
435,-1.83,0.00016648000000000002,0.0002022,0.00022538000000000001,0.00019982000000000002,0.00022,0.00017104000000000002
436,-1.8250000000000002,0.00016506000000000002,0.00020052,0.00022366,0.00019864,0.00021816,0.00017046000000000002
437,-1.82,0.00016382000000000001,0.00019896,0.00022202000000000002,0.00019726000000000002,0.00021688000000000002,0.00016922
438,-1.8150000000000002,0.00016246,0.00019718,0.00022018000000000002,0.00019574000000000002,0.00021524,0.00016792
439,-1.81,0.0001611,0.00019602,0.00021852000000000002,0.0001945,0.00021422000000000002,0.00016682
440,-1.8050000000000002,0.00015968000000000002,0.00019432000000000002,0.00021696,0.00019314,0.00021256,0.00016554000000000002
441,-1.8,0.00015844,0.00019266000000000002,0.00021506000000000002,0.00019188,0.000211,0.00016448
442,-1.7950000000000002,0.00015726000000000002,0.00019132,0.00021344000000000002,0.00019034000000000002,0.00020896,0.00016354000000000002
443,-1.79,0.00015606000000000002,0.00018982000000000002,0.00021168,0.00018894000000000002,0.00020738,0.00016238
444,-1.7850000000000001,0.00015462,0.00018802,0.00020994,0.00018778000000000002,0.00020596,0.00016152
445,-1.78,0.00015332,0.00018652000000000002,0.00020800000000000001,0.00018624,0.0002045,0.0001611
446,-1.7750000000000001,0.00015186,0.00018512000000000002,0.00020668000000000002,0.00018480000000000002,0.00020312000000000002,0.00015986
447,-1.77,0.0001506,0.00018362,0.00020502,0.00018362,0.00020168,0.00015856
448,-1.7650000000000001,0.0001493,0.0001822,0.00020344000000000002,0.00018216,0.00020060000000000002,0.00015764000000000002
449,-1.76,0.00014804,0.0001807,0.00020142,0.00018088000000000002,0.00019894000000000002,0.00015644
450,-1.7550000000000001,0.00014666,0.00017944,0.00019994,0.00017942,0.00019752000000000002,0.00015566
451,-1.75,0.0001455,0.00017798,0.00019840000000000002,0.00017806,0.00019578,0.00015494
452,-1.745,0.00014424000000000001,0.00017624,0.00019648000000000002,0.00017680000000000001,0.00019394,0.00015392000000000002
453,-1.74,0.00014288000000000001,0.00017478,0.00019506000000000002,0.0001755,0.00019242,0.000153
454,-1.735,0.00014158,0.00017346,0.00019344000000000002,0.0001741,0.00019122,0.00015212
455,-1.73,0.00014038,0.00017186,0.00019158,0.00017274,0.00018992000000000002,0.00015082
456,-1.725,0.00013906000000000001,0.00017048,0.00019018,0.00017148,0.0001887,0.00014976
457,-1.72,0.00013792,0.00016906,0.00018862000000000002,0.00017016,0.00018756,0.00014836
458,-1.715,0.00013668,0.00016776,0.00018720000000000002,0.00016886,0.00018600000000000002,0.00014732000000000002
459,-1.7100000000000002,0.00013544000000000002,0.0001663,0.00018534,0.0001677,0.00018424,0.000146
460,-1.705,0.00013432,0.00016492,0.00018366000000000001,0.00016644,0.00018272,0.00014568
461,-1.7000000000000002,0.00013292000000000002,0.00016354000000000002,0.00018218000000000002,0.00016518000000000001,0.00018150000000000002,0.00014466000000000001
462,-1.695,0.00013176,0.00016202,0.00018064,0.0001639,0.00017994000000000002,0.0001437
463,-1.6900000000000002,0.0001305,0.00016058,0.00017924,0.00016282000000000002,0.00017876,0.00014288000000000001
464,-1.685,0.00012928,0.00015922,0.00017766,0.00016136000000000001,0.00017746,0.00014162000000000002
465,-1.6800000000000002,0.0001281,0.00015782,0.00017628,0.00016014000000000002,0.0001764,0.00014056
466,-1.675,0.00012680000000000002,0.00015658000000000002,0.00017470000000000002,0.0001589,0.00017482,0.0001394
467,-1.6700000000000002,0.00012568,0.00015516,0.00017294,0.00015764000000000002,0.00017326,0.0001384
468,-1.665,0.00012460000000000002,0.00015364,0.00017162000000000001,0.00015638000000000002,0.00017162000000000001,0.00013778
469,-1.6600000000000001,0.00012350000000000002,0.00015240000000000002,0.00017014000000000002,0.000155,0.00017008,0.00013712000000000002
470,-1.655,0.00012218,0.00015102,0.00016852000000000002,0.00015372,0.00016886,0.00013616
471,-1.6500000000000001,0.00012118,0.00014954,0.00016698,0.00015260000000000002,0.00016766,0.00013528000000000002
472,-1.645,0.00012002,0.00014824,0.00016552,0.00015126,0.00016654000000000001,0.00013406
473,-1.6400000000000001,0.0001189,0.00014674000000000002,0.0001642,0.00015012,0.00016514,0.00013324000000000002
474,-1.635,0.00011772,0.00014552,0.00016262,0.00014892,0.00016382000000000001,0.00013220000000000001
475,-1.6300000000000001,0.00011662,0.00014412,0.0001611,0.00014782,0.00016240000000000002,0.00013124
476,-1.625,0.00011548000000000001,0.0001429,0.00015984000000000001,0.00014656,0.00016068,0.00013042000000000002
477,-1.62,0.0001144,0.00014156000000000002,0.00015822,0.0001453,0.00015930000000000002,0.00012954
478,-1.615,0.00011324000000000001,0.0001404,0.00015668,0.00014424000000000001,0.00015824,0.00012854
479,-1.61,0.00011212,0.00013896,0.00015552,0.00014308000000000002,0.00015708,0.00012770000000000001
480,-1.605,0.00011098000000000001,0.00013762,0.00015398,0.00014184,0.00015562,0.00012670000000000002
481,-1.6,0.00010994000000000001,0.00013646,0.00015260000000000002,0.0001407,0.00015442,0.00012572
482,-1.595,0.00010892000000000001,0.00013502000000000002,0.00015122,0.0001395,0.00015314000000000001,0.00012456000000000001
483,-1.59,0.00010784000000000001,0.00013386,0.00014968000000000002,0.00013838,0.0001519,0.0001238
484,-1.5850000000000002,0.00010682000000000001,0.0001326,0.00014822000000000001,0.00013718,0.00015046000000000002,0.00012268
485,-1.58,0.00010572000000000001,0.00013134,0.00014694,0.00013612000000000002,0.00014896,0.00012202000000000001
486,-1.5750000000000002,0.00010454000000000001,0.00012994000000000002,0.00014558,0.00013494,0.00014766,0.00012094
487,-1.57,0.00010352000000000001,0.0001287,0.00014402000000000002,0.00013378,0.00014652,0.00012012000000000001
488,-1.5650000000000002,0.00010240000000000001,0.00012756,0.00014286,0.00013262000000000001,0.00014532,0.00011920000000000001
489,-1.56,0.00010132000000000001,0.00012632,0.00014154,0.00013148,0.00014424000000000001,0.00011822
490,-1.5550000000000002,0.00010020000000000001,0.00012496,0.00014006,0.00013034,0.00014312,0.00011742000000000001
491,-1.55,9.9262e-05,0.00012388,0.0001388,0.00012914,0.00014156000000000002,0.00011648000000000001
492,-1.5450000000000002,9.8182e-05,0.00012278000000000001,0.00013738000000000002,0.00012796000000000001,0.00014042000000000001,0.0001156
493,-1.54,9.715e-05,0.0001216,0.00013592,0.00012702000000000001,0.00013906000000000001,0.00011472000000000001
494,-1.5350000000000001,9.616400000000001e-05,0.00012032000000000001,0.00013456,0.00012582,0.00013776,0.00011410000000000001
495,-1.53,9.5058e-05,0.00011918000000000001,0.00013330000000000001,0.00012476000000000002,0.00013658,0.00011322
496,-1.5250000000000001,9.406e-05,0.0001178,0.00013202,0.00012354,0.00013534000000000002,0.00011208000000000001
497,-1.52,9.3162e-05,0.00011656000000000001,0.00013074,0.00012242,0.00013438,0.00011114000000000001
498,-1.5150000000000001,9.2148e-05,0.00011538000000000001,0.00012938,0.00012148000000000001,0.00013314000000000002,0.00011018
499,-1.51,9.109600000000001e-05,0.00011432,0.0001281,0.00012034,0.00013188000000000002,0.00010928000000000001
500,-1.5050000000000001,9.018000000000001e-05,0.00011292000000000001,0.00012682,0.00011918000000000001,0.00013064,0.00010836000000000001
501,-1.5,8.922800000000001e-05,0.00011186,0.00012544000000000002,0.00011804,0.0001293,0.00010756000000000001
502,-1.495,8.823400000000001e-05,0.00011058,0.00012416,0.00011694,0.00012796000000000001,0.00010684
503,-1.49,8.7316e-05,0.00010952000000000001,0.00012282000000000002,0.00011590000000000001,0.00012666,0.00010606000000000001
504,-1.485,8.6356e-05,0.00010824000000000001,0.00012152,0.00011480000000000001,0.00012562,0.00010542
505,-1.48,8.5336e-05,0.00010716000000000001,0.00012042,0.00011370000000000001,0.00012452,0.00010434000000000001
506,-1.475,8.4342e-05,0.00010598000000000001,0.00011914,0.00011262,0.00012340000000000002,0.0001034
507,-1.47,8.3514e-05,0.00010496000000000001,0.0001178,0.00011162,0.00012238,0.00010254
508,-1.465,8.250400000000001e-05,0.00010398,0.00011656000000000001,0.0001105,0.00012106000000000001,0.0001017
509,-1.46,8.159600000000001e-05,0.00010278,0.00011534,0.00010944000000000001,0.00011988000000000001,0.00010088000000000001
510,-1.455,8.0634e-05,0.00010166000000000001,0.00011412000000000001,0.00010842000000000001,0.00011844000000000001,0.00010004000000000001
511,-1.4500000000000002,7.977800000000001e-05,0.00010062000000000001,0.00011266000000000001,0.00010736,0.00011740000000000001,9.9178e-05
512,-1.445,7.8896e-05,9.965000000000001e-05,0.00011166000000000001,0.00010632000000000001,0.00011634,9.819000000000001e-05
513,-1.4400000000000002,7.7948e-05,9.850600000000001e-05,0.00011036000000000001,0.00010524,0.00011528000000000001,9.725e-05
514,-1.435,7.697800000000001e-05,9.7478e-05,0.00010928000000000001,0.00010422,0.00011432,9.6464e-05
515,-1.4300000000000002,7.6136e-05,9.627400000000001e-05,0.00010806,0.00010314,0.00011316000000000001,9.5668e-05
516,-1.425,7.5228e-05,9.527e-05,0.00010682000000000001,0.0001021,0.00011204,9.4894e-05
517,-1.4200000000000002,7.430200000000001e-05,9.414800000000001e-05,0.00010564000000000001,0.00010108,0.00011082000000000001,9.397000000000001e-05
518,-1.415,7.3538e-05,9.296800000000001e-05,0.00010448,0.00010014,0.00010976,9.3244e-05
519,-1.4100000000000001,7.2618e-05,9.1872e-05,0.0001032,9.9146e-05,0.00010852000000000001,9.2514e-05
520,-1.405,7.1722e-05,9.0888e-05,0.00010198000000000001,9.8114e-05,0.0001073,9.1674e-05
521,-1.4000000000000001,7.0928e-05,8.988400000000001e-05,0.00010082,9.7098e-05,0.00010632000000000001,9.0754e-05
522,-1.395,7.0012e-05,8.886e-05,9.9704e-05,9.614e-05,0.00010532,8.9928e-05
523,-1.3900000000000001,6.9196e-05,8.7842e-05,9.8402e-05,9.5058e-05,0.00010414,8.912e-05
524,-1.385,6.8402e-05,8.667000000000001e-05,9.7236e-05,9.405600000000001e-05,0.00010302000000000001,8.8352e-05
525,-1.3800000000000001,6.75e-05,8.5654e-05,9.6142e-05,9.3e-05,0.00010186,8.757200000000001e-05
526,-1.375,6.665000000000001e-05,8.4726e-05,9.5172e-05,9.215e-05,0.0001009,8.6872e-05
527,-1.37,6.582200000000001e-05,8.3708e-05,9.4122e-05,9.1104e-05,9.9698e-05,8.6106e-05
528,-1.365,6.5048e-05,8.2614e-05,9.296800000000001e-05,9.0078e-05,9.8582e-05,8.524e-05
529,-1.36,6.4138e-05,8.171e-05,9.1822e-05,8.9106e-05,9.7624e-05,8.4386e-05
530,-1.355,6.336200000000001e-05,8.0652e-05,9.079800000000001e-05,8.8182e-05,9.6724e-05,8.35e-05
531,-1.35,6.2648e-05,7.9516e-05,8.9664e-05,8.7138e-05,9.560800000000001e-05,8.2706e-05
532,-1.345,6.1824e-05,7.859200000000001e-05,8.853000000000001e-05,8.6214e-05,9.4574e-05,8.1882e-05
533,-1.34,6.0996000000000004e-05,7.7688e-05,8.7434e-05,8.523600000000001e-05,9.334e-05,8.0936e-05
534,-1.335,6.0236000000000004e-05,7.677400000000001e-05,8.642200000000001e-05,8.4258e-05,9.2266e-05,8.0262e-05
535,-1.33,5.9466e-05,7.5916e-05,8.537800000000001e-05,8.3378e-05,9.123e-05,7.947e-05
536,-1.325,5.8602e-05,7.4892e-05,8.430200000000001e-05,8.24e-05,9.021e-05,7.876e-05
537,-1.32,5.7894000000000005e-05,7.3918e-05,8.3316e-05,8.149000000000001e-05,8.9264e-05,7.7866e-05
538,-1.3150000000000002,5.708e-05,7.306600000000001e-05,8.224400000000001e-05,8.0632e-05,8.8282e-05,7.704600000000001e-05
539,-1.31,5.6456e-05,7.21e-05,8.1222e-05,7.9702e-05,8.743600000000001e-05,7.6296e-05
540,-1.3050000000000002,5.5664e-05,7.1072e-05,8.019800000000001e-05,7.8772e-05,8.648400000000001e-05,7.5502e-05
541,-1.3,5.4862000000000004e-05,7.019200000000001e-05,7.9146e-05,7.7962e-05,8.524200000000001e-05,7.4744e-05
542,-1.2950000000000002,5.4186e-05,6.909e-05,7.812e-05,7.6914e-05,8.428400000000001e-05,7.4076e-05
543,-1.29,5.3442e-05,6.838e-05,7.7126e-05,7.6052e-05,8.3168e-05,7.3328e-05
544,-1.2850000000000001,5.2748000000000004e-05,6.7486e-05,7.6128e-05,7.5212e-05,8.2276e-05,7.2586e-05
545,-1.28,5.2044000000000005e-05,6.6652e-05,7.5142e-05,7.4258e-05,8.1388e-05,7.192e-05
546,-1.2750000000000001,5.1318e-05,6.5714e-05,7.4144e-05,7.3362e-05,8.0432e-05,7.123600000000001e-05
547,-1.27,5.0586e-05,6.484e-05,7.3156e-05,7.2574e-05,7.9434e-05,7.0314e-05
548,-1.2650000000000001,4.9892e-05,6.408e-05,7.2166e-05,7.1746e-05,7.8506e-05,6.9576e-05
549,-1.26,4.92e-05,6.3192e-05,7.121200000000001e-05,7.0802e-05,7.7622e-05,6.8812e-05
550,-1.2550000000000001,4.8530000000000005e-05,6.23e-05,7.0202e-05,6.9936e-05,7.65e-05,6.8112e-05
551,-1.25,4.7854e-05,6.145e-05,6.9212e-05,6.9108e-05,7.5632e-05,6.736e-05
552,-1.245,4.7174e-05,6.0570000000000005e-05,6.8274e-05,6.8278e-05,7.4696e-05,6.6512e-05
553,-1.24,4.6496000000000003e-05,5.9816000000000005e-05,6.7234e-05,6.7432e-05,7.3762e-05,6.5862e-05
554,-1.235,4.5796e-05,5.8952e-05,6.6454e-05,6.6526e-05,7.2884e-05,6.5132e-05
555,-1.23,4.511e-05,5.805e-05,6.5474e-05,6.5678e-05,7.213e-05,6.4442e-05
556,-1.225,4.4474e-05,5.7256e-05,6.458600000000001e-05,6.488e-05,7.1254e-05,6.369600000000001e-05
557,-1.22,4.3794e-05,5.6476e-05,6.3642e-05,6.4088e-05,7.0228e-05,6.295e-05
558,-1.215,4.3158e-05,5.5578e-05,6.2768e-05,6.3204e-05,6.9266e-05,6.234800000000001e-05
559,-1.21,4.2594e-05,5.4778e-05,6.185400000000001e-05,6.2316e-05,6.831e-05,6.1558e-05
560,-1.205,4.1974e-05,5.3966000000000005e-05,6.0928000000000003e-05,6.1544e-05,6.7354e-05,6.0976e-05
561,-1.2,4.1334e-05,5.3228e-05,6.0044e-05,6.0718000000000004e-05,6.6506e-05,6.0274e-05
562,-1.195,4.0714000000000004e-05,5.2342e-05,5.9172e-05,5.9894e-05,6.5614e-05,5.956e-05
563,-1.19,4.0048e-05,5.1574000000000005e-05,5.8328e-05,5.9132e-05,6.483e-05,5.8832e-05
564,-1.185,3.9452e-05,5.079e-05,5.7386e-05,5.8316e-05,6.4074e-05,5.8212000000000004e-05
565,-1.1800000000000002,3.8846e-05,5.0008e-05,5.6674e-05,5.7452000000000005e-05,6.317e-05,5.7516e-05
566,-1.175,3.8264e-05,4.9304e-05,5.5724000000000004e-05,5.6714e-05,6.226e-05,5.6838e-05
567,-1.1700000000000002,3.7694e-05,4.854e-05,5.482e-05,5.5932e-05,6.1352e-05,5.6108e-05
568,-1.165,3.7096e-05,4.782e-05,5.401e-05,5.5140000000000004e-05,6.0514000000000004e-05,5.5268e-05
569,-1.1600000000000001,3.6482e-05,4.7072e-05,5.3138000000000005e-05,5.4384e-05,5.9588e-05,5.4718e-05
570,-1.155,3.5966e-05,4.6382000000000004e-05,5.2302e-05,5.3616e-05,5.8746e-05,5.4076e-05
571,-1.1500000000000001,3.5368000000000004e-05,4.5588000000000005e-05,5.1456e-05,5.2856000000000004e-05,5.8e-05,5.3410000000000005e-05
572,-1.145,3.4818000000000004e-05,4.49e-05,5.0698e-05,5.2056000000000004e-05,5.7202e-05,5.2732e-05
573,-1.1400000000000001,3.4276e-05,4.4082e-05,5.0004000000000004e-05,5.1274000000000004e-05,5.639e-05,5.1978e-05
574,-1.135,3.3656000000000004e-05,4.3338000000000004e-05,4.9142000000000005e-05,5.0520000000000004e-05,5.5638000000000005e-05,5.146e-05
575,-1.1300000000000001,3.308e-05,4.26e-05,4.8360000000000005e-05,4.9766000000000004e-05,5.4762e-05,5.0774e-05
576,-1.125,3.256e-05,4.1924e-05,4.7552e-05,4.9118e-05,5.3912e-05,5.009e-05
577,-1.12,3.204e-05,4.1224000000000004e-05,4.6806e-05,4.837e-05,5.3132e-05,4.9438e-05
578,-1.115,3.1474000000000004e-05,4.0564e-05,4.6006e-05,4.7648e-05,5.2358e-05,4.8832e-05
579,-1.11,3.0958000000000004e-05,3.9662e-05,4.5238e-05,4.6962e-05,5.1558000000000003e-05,4.8216e-05
580,-1.105,3.0408e-05,3.9194000000000005e-05,4.4438000000000004e-05,4.6204e-05,5.0802e-05,4.754e-05
581,-1.1,2.9880000000000002e-05,3.8522e-05,4.3676e-05,4.5498000000000004e-05,5.0108e-05,4.6864000000000004e-05
582,-1.095,2.9398000000000002e-05,3.7798e-05,4.292e-05,4.4786e-05,4.9304e-05,4.6266e-05
583,-1.09,2.8892e-05,3.7136e-05,4.2276e-05,4.4072e-05,4.8544e-05,4.5562e-05
584,-1.085,2.841e-05,3.6566e-05,4.1492e-05,4.3376e-05,4.7794000000000004e-05,4.4984e-05
585,-1.08,2.7882000000000002e-05,3.5872e-05,4.0772e-05,4.2622e-05,4.6958e-05,4.4418e-05
586,-1.075,2.7400000000000002e-05,3.5244000000000003e-05,4.0006e-05,4.1982e-05,4.6204e-05,4.38e-05
587,-1.07,2.6926e-05,3.4644e-05,3.9332e-05,4.1322e-05,4.5488e-05,4.311e-05
588,-1.065,2.6466e-05,3.3912e-05,3.872e-05,4.0624e-05,4.4732000000000005e-05,4.2536e-05
589,-1.06,2.5988000000000003e-05,3.3362000000000003e-05,3.7976000000000004e-05,3.995e-05,4.4098000000000004e-05,4.195e-05
590,-1.0550000000000002,2.5544e-05,3.2668e-05,3.7258e-05,3.9282e-05,4.3322e-05,4.1276e-05
591,-1.05,2.5032e-05,3.2054e-05,3.6562e-05,3.863e-05,4.269e-05,4.0746e-05
592,-1.0450000000000002,2.457e-05,3.143e-05,3.573e-05,3.7974e-05,4.1974e-05,4.0086e-05
593,-1.04,2.4134e-05,3.0898e-05,3.5192000000000005e-05,3.732e-05,4.116e-05,3.944e-05
594,-1.0350000000000001,2.3644e-05,3.0298e-05,3.4416000000000004e-05,3.6694e-05,4.0444e-05,3.8904e-05
595,-1.03,2.3172e-05,2.9684000000000002e-05,3.3768e-05,3.6008e-05,3.9716000000000004e-05,3.8384000000000004e-05
596,-1.0250000000000001,2.2754e-05,2.9008e-05,3.3122e-05,3.5380000000000003e-05,3.9076e-05,3.7766000000000004e-05
597,-1.02,2.2334e-05,2.849e-05,3.2456e-05,3.4752e-05,3.8396e-05,3.7154000000000004e-05
598,-1.0150000000000001,2.1888e-05,2.794e-05,3.184e-05,3.414e-05,3.7734e-05,3.6634e-05
599,-1.01,2.1446e-05,2.7364e-05,3.1188e-05,3.348e-05,3.7076e-05,3.5992000000000004e-05
600,-1.0050000000000001,2.1054000000000002e-05,2.6716e-05,3.0592e-05,3.286e-05,3.6418e-05,3.544e-05
601,-1.0,2.0604e-05,2.6150000000000002e-05,3.0004000000000003e-05,3.2282e-05,3.5718e-05,3.4862e-05
602,-0.995,2.0216e-05,2.5604e-05,2.9334e-05,3.167e-05,3.5014e-05,3.4302000000000005e-05
603,-0.9900000000000001,1.9808e-05,2.5068e-05,2.8808000000000003e-05,3.1054e-05,3.4388000000000003e-05,3.381e-05
604,-0.9850000000000001,1.9396000000000002e-05,2.4498e-05,2.818e-05,3.0438000000000002e-05,3.3686e-05,3.3254000000000004e-05
605,-0.9800000000000001,1.9e-05,2.411e-05,2.7542e-05,2.9832e-05,3.3046e-05,3.2668e-05
606,-0.9750000000000001,1.8592e-05,2.3500000000000002e-05,2.6896e-05,2.9244e-05,3.2428e-05,3.2158e-05
607,-0.9700000000000001,1.8212e-05,2.2912e-05,2.633e-05,2.8646e-05,3.1832e-05,3.1578e-05
608,-0.9650000000000001,1.7834e-05,2.241e-05,2.5746e-05,2.8094000000000002e-05,3.1158e-05,3.1026000000000004e-05
609,-0.9600000000000001,1.74e-05,2.1916e-05,2.5192000000000002e-05,2.7568e-05,3.0524e-05,3.0438000000000002e-05
610,-0.9550000000000001,1.7022e-05,2.1398e-05,2.4646e-05,2.6962e-05,2.9936000000000003e-05,2.9894000000000002e-05
611,-0.9500000000000001,1.6674e-05,2.0928e-05,2.412e-05,2.6424e-05,2.934e-05,2.941e-05
612,-0.9450000000000001,1.6308e-05,2.0416000000000002e-05,2.3526e-05,2.5884e-05,2.8696e-05,2.8896000000000003e-05
613,-0.9400000000000001,1.5948e-05,1.99e-05,2.2992e-05,2.5356000000000003e-05,2.8112e-05,2.8324000000000002e-05
614,-0.935,1.5606e-05,1.9452e-05,2.2494000000000002e-05,2.4772e-05,2.7542e-05,2.784e-05
615,-0.93,1.5238e-05,1.8952e-05,2.19e-05,2.4232e-05,2.6942e-05,2.7336e-05
616,-0.925,1.4910000000000001e-05,1.8484e-05,2.1386e-05,2.3676e-05,2.6360000000000002e-05,2.6846e-05
617,-0.92,1.4542e-05,1.8042e-05,2.0876e-05,2.3166e-05,2.576e-05,2.6264e-05
618,-0.915,1.4200000000000001e-05,1.757e-05,2.04e-05,2.2628e-05,2.5204e-05,2.5802e-05
619,-0.91,1.3860000000000001e-05,1.7122e-05,1.987e-05,2.2124e-05,2.463e-05,2.5280000000000002e-05
620,-0.905,1.3534000000000001e-05,1.666e-05,1.937e-05,2.1622e-05,2.4062e-05,2.4836e-05
621,-0.9,1.3208000000000001e-05,1.6208e-05,1.8842e-05,2.1082000000000002e-05,2.3526e-05,2.434e-05
622,-0.895,1.2892000000000001e-05,1.5784e-05,1.8356000000000002e-05,2.058e-05,2.2988e-05,2.392e-05
623,-0.89,1.2532e-05,1.5368e-05,1.7908000000000002e-05,2.0092e-05,2.2466e-05,2.34e-05
624,-0.885,1.2226000000000001e-05,1.4936e-05,1.744e-05,1.9626e-05,2.1934e-05,2.2872e-05
625,-0.88,1.1914e-05,1.451e-05,1.6944e-05,1.913e-05,2.1400000000000002e-05,2.2382e-05
626,-0.875,1.1618000000000001e-05,1.408e-05,1.6504e-05,1.8652e-05,2.0904000000000002e-05,2.1954e-05
627,-0.87,1.1312000000000001e-05,1.3682e-05,1.6028e-05,1.8204e-05,2.0368000000000002e-05,2.1452e-05
628,-0.865,1.1006000000000001e-05,1.33e-05,1.5596e-05,1.7718000000000002e-05,1.9836e-05,2.1018e-05
629,-0.86,1.0708e-05,1.2914e-05,1.5136e-05,1.7226e-05,1.932e-05,2.0608e-05
630,-0.8550000000000001,1.0434e-05,1.2516e-05,1.467e-05,1.6782e-05,1.8822e-05,2.0138e-05
631,-0.8500000000000001,1.0136000000000001e-05,1.2124000000000001e-05,1.4258e-05,1.6326e-05,1.8336000000000002e-05,1.9676e-05
632,-0.8450000000000001,9.8523e-06,1.1760000000000001e-05,1.3844e-05,1.5902e-05,1.7884e-05,1.9212000000000002e-05
633,-0.8400000000000001,9.572200000000001e-06,1.1386e-05,1.3404e-05,1.5446e-05,1.74e-05,1.8782e-05
634,-0.8350000000000001,9.3121e-06,1.1028e-05,1.3028000000000001e-05,1.503e-05,1.6936000000000002e-05,1.8326e-05
635,-0.8300000000000001,9.0381e-06,1.066e-05,1.2582e-05,1.4576e-05,1.6468000000000002e-05,1.7916e-05
636,-0.8250000000000001,8.7567e-06,1.0322e-05,1.22e-05,1.4164e-05,1.6e-05,1.7494000000000002e-05
637,-0.8200000000000001,8.491200000000001e-06,9.9921e-06,1.181e-05,1.3746e-05,1.5554e-05,1.706e-05
638,-0.8150000000000001,8.246e-06,9.653e-06,1.1424000000000001e-05,1.3378e-05,1.5080000000000001e-05,1.6644000000000002e-05
639,-0.81,7.985300000000001e-06,9.311000000000001e-06,1.1054000000000001e-05,1.2936000000000001e-05,1.4668000000000001e-05,1.6224e-05
640,-0.805,7.7315e-06,8.988800000000001e-06,1.0682e-05,1.2548e-05,1.4226e-05,1.5816e-05
641,-0.8,7.495800000000001e-06,8.6818e-06,1.0308e-05,1.2162e-05,1.381e-05,1.5412e-05
642,-0.795,7.244300000000001e-06,8.377800000000001e-06,9.966900000000001e-06,1.178e-05,1.3408000000000001e-05,1.4984000000000001e-05
643,-0.79,7.0126e-06,8.0715e-06,9.6173e-06,1.1382e-05,1.2976e-05,1.4590000000000001e-05
644,-0.785,6.779800000000001e-06,7.7996e-06,9.266200000000001e-06,1.1024e-05,1.2584e-05,1.4228e-05
645,-0.78,6.534500000000001e-06,7.503900000000001e-06,8.9546e-06,1.0662e-05,1.2158000000000001e-05,1.3826000000000001e-05
646,-0.775,6.314800000000001e-06,7.2208e-06,8.6207e-06,1.0308e-05,1.1776e-05,1.3466000000000001e-05
647,-0.77,6.100300000000001e-06,6.949400000000001e-06,8.302100000000001e-06,9.9728e-06,1.1384e-05,1.3076e-05
648,-0.765,5.8799e-06,6.667500000000001e-06,8.006200000000001e-06,9.609300000000001e-06,1.1012e-05,1.269e-05
649,-0.76,5.671100000000001e-06,6.4073000000000005e-06,7.7043e-06,9.2628e-06,1.0642e-05,1.2322e-05
650,-0.755,5.4775000000000005e-06,6.1503e-06,7.396400000000001e-06,8.936200000000001e-06,1.0272000000000001e-05,1.197e-05
651,-0.75,5.2708000000000004e-06,5.889900000000001e-06,7.1041e-06,8.6363e-06,9.918400000000001e-06,1.1608e-05
652,-0.745,5.070100000000001e-06,5.646000000000001e-06,6.818800000000001e-06,8.3024e-06,9.579300000000002e-06,1.124e-05
653,-0.74,4.8713e-06,5.410000000000001e-06,6.5424e-06,7.9912e-06,9.2287e-06,1.0904000000000001e-05
654,-0.735,4.687300000000001e-06,5.177500000000001e-06,6.274500000000001e-06,7.694800000000001e-06,8.894800000000002e-06,1.0548e-05
655,-0.73,4.498000000000001e-06,4.9651e-06,6.0129000000000005e-06,7.405700000000001e-06,8.569300000000001e-06,1.02e-05
656,-0.7250000000000001,4.3162e-06,4.739000000000001e-06,5.757700000000001e-06,7.100100000000001e-06,8.231900000000002e-06,9.9001e-06
657,-0.7200000000000001,4.137500000000001e-06,4.5387e-06,5.5095e-06,6.821200000000001e-06,7.921100000000001e-06,9.555300000000002e-06
658,-0.7150000000000001,3.9581e-06,4.316800000000001e-06,5.274900000000001e-06,6.5661000000000005e-06,7.600100000000001e-06,9.2372e-06
659,-0.7100000000000001,3.7965000000000004e-06,4.1297000000000005e-06,5.039100000000001e-06,6.293400000000001e-06,7.302400000000001e-06,8.9299e-06
660,-0.7050000000000001,3.6263000000000003e-06,3.9322e-06,4.8254e-06,6.0209e-06,7.005900000000001e-06,8.626500000000001e-06
661,-0.7000000000000001,3.4667e-06,3.7472000000000003e-06,4.599200000000001e-06,5.7714e-06,6.725700000000001e-06,8.3272e-06
662,-0.6950000000000001,3.3137e-06,3.565e-06,4.3866000000000005e-06,5.5196000000000005e-06,6.4401e-06,8.0272e-06
663,-0.6900000000000001,3.1588e-06,3.3946000000000005e-06,4.179e-06,5.2878000000000004e-06,6.171500000000001e-06,7.7446e-06
664,-0.685,3.0078000000000002e-06,3.2273000000000004e-06,3.9886e-06,5.0367e-06,5.922e-06,7.4360000000000005e-06
665,-0.68,2.8683e-06,3.0609e-06,3.7886000000000005e-06,4.8242e-06,5.6583000000000005e-06,7.1575000000000005e-06
666,-0.675,2.7354e-06,2.9113000000000004e-06,3.5991000000000004e-06,4.5925000000000005e-06,5.415100000000001e-06,6.8890000000000004e-06
667,-0.67,2.5988000000000004e-06,2.7596000000000002e-06,3.4261000000000005e-06,4.3839000000000005e-06,5.1641e-06,6.6159000000000005e-06
668,-0.665,2.4680000000000003e-06,2.6231000000000003e-06,3.2543000000000003e-06,4.1841e-06,4.936400000000001e-06,6.382000000000001e-06
669,-0.66,2.3366e-06,2.482e-06,3.0849000000000003e-06,3.976500000000001e-06,4.703100000000001e-06,6.139700000000001e-06
670,-0.655,2.2215000000000002e-06,2.3524e-06,2.9343000000000004e-06,3.7869000000000005e-06,4.480600000000001e-06,5.866700000000001e-06
671,-0.65,2.1035000000000003e-06,2.2264000000000004e-06,2.7797000000000003e-06,3.5946000000000003e-06,4.261900000000001e-06,5.6204000000000004e-06
672,-0.645,1.992e-06,2.1028e-06,2.6338e-06,3.4250000000000002e-06,4.057600000000001e-06,5.387e-06
673,-0.64,1.8851000000000002e-06,1.9826000000000003e-06,2.4921000000000002e-06,3.2477000000000003e-06,3.8626e-06,5.1583e-06
674,-0.635,1.7868000000000002e-06,1.8782000000000003e-06,2.3603e-06,3.0788000000000005e-06,3.6749e-06,4.932900000000001e-06
675,-0.63,1.6907000000000002e-06,1.7649000000000002e-06,2.2298000000000002e-06,2.9230000000000002e-06,3.4868000000000002e-06,4.7102e-06
676,-0.625,1.5927000000000002e-06,1.6619000000000001e-06,2.1093000000000003e-06,2.7684000000000005e-06,3.3075000000000005e-06,4.5077e-06
677,-0.62,1.5025000000000002e-06,1.5690000000000001e-06,1.9886000000000003e-06,2.6250000000000003e-06,3.1354000000000005e-06,4.3096e-06
678,-0.615,1.4247e-06,1.4752e-06,1.8786000000000001e-06,2.4802000000000004e-06,2.9706000000000004e-06,4.1126e-06
679,-0.61,1.3371e-06,1.3874e-06,1.7649000000000002e-06,2.3406e-06,2.8116000000000003e-06,3.9106e-06
680,-0.605,1.2578e-06,1.3054e-06,1.6691000000000002e-06,2.2098000000000004e-06,2.6656000000000004e-06,3.7203e-06
681,-0.6,1.1788e-06,1.2251000000000001e-06,1.5721000000000002e-06,2.0846000000000003e-06,2.5132000000000003e-06,3.5372e-06
682,-0.595,1.1083e-06,1.1526000000000002e-06,1.478e-06,1.9721e-06,2.3761000000000004e-06,3.3651e-06
683,-0.5900000000000001,1.0416000000000001e-06,1.0738000000000002e-06,1.3860000000000002e-06,1.8606000000000002e-06,2.2436000000000004e-06,3.2010000000000004e-06
684,-0.5850000000000001,9.7294e-07,1.0080000000000001e-06,1.3050000000000002e-06,1.7464000000000001e-06,2.1191e-06,3.0360000000000002e-06
685,-0.5800000000000001,9.1712e-07,9.4552e-07,1.2220000000000001e-06,1.6469e-06,1.9962e-06,2.8756000000000005e-06
686,-0.5750000000000001,8.602999999999999e-07,8.836e-07,1.1461000000000001e-06,1.5486e-06,1.8747000000000002e-06,2.7381e-06
687,-0.5700000000000001,8.0562e-07,8.286e-07,1.0738000000000002e-06,1.4564000000000002e-06,1.7660000000000001e-06,2.5931e-06
688,-0.5650000000000001,7.4736e-07,7.7236e-07,1.0030000000000002e-06,1.3640000000000002e-06,1.6575000000000002e-06,2.4542e-06
689,-0.56,6.995e-07,7.2372e-07,9.412599999999999e-07,1.2784000000000001e-06,1.5631000000000001e-06,2.3164000000000004e-06
690,-0.555,6.5552e-07,6.7302e-07,8.7946e-07,1.1997000000000001e-06,1.4636e-06,2.1854000000000003e-06
691,-0.55,6.1182e-07,6.2782e-07,8.2138e-07,1.1229e-06,1.3721000000000002e-06,2.0662000000000002e-06
692,-0.545,5.732e-07,5.8516e-07,7.6852e-07,1.0503000000000001e-06,1.2841000000000001e-06,1.9500000000000004e-06
693,-0.54,5.311599999999999e-07,5.4366e-07,7.1596e-07,9.8096e-07,1.2047e-06,1.8391e-06
694,-0.535,4.94e-07,5.0602e-07,6.6432e-07,9.1686e-07,1.1251e-06,1.7285000000000003e-06
695,-0.53,4.6132e-07,4.7029999999999997e-07,6.2202e-07,8.5706e-07,1.0529000000000001e-06,1.6283000000000001e-06
696,-0.525,4.2866e-07,4.3652e-07,5.767199999999999e-07,7.9808e-07,9.8538e-07,1.5269000000000002e-06
697,-0.52,3.9894e-07,4.0416e-07,5.3746e-07,7.4156e-07,9.1708e-07,1.4349000000000002e-06
698,-0.515,3.7096e-07,3.7456e-07,4.9918e-07,6.9464e-07,8.5434e-07,1.3465000000000002e-06
699,-0.51,3.4516e-07,3.478e-07,4.6389999999999997e-07,6.4382e-07,7.9636e-07,1.2627000000000002e-06
700,-0.505,3.2299999999999997e-07,3.2194e-07,4.2868e-07,5.9716e-07,7.426e-07,1.184e-06
701,-0.5,2.9908e-07,2.9699999999999997e-07,3.9916e-07,5.5754e-07,6.903599999999999e-07,1.1036000000000001e-06
702,-0.49500000000000005,2.7734e-07,2.7518e-07,3.69e-07,5.18e-07,6.3888e-07,1.0331000000000001e-06
703,-0.49000000000000005,2.5814e-07,2.5455999999999997e-07,3.4162e-07,4.7984e-07,5.9262e-07,9.673e-07
704,-0.48500000000000004,2.4006e-07,2.3482e-07,3.1512e-07,4.4377999999999997e-07,5.509e-07,9.009199999999999e-07
705,-0.48000000000000004,2.2346e-07,2.1649999999999999e-07,2.914e-07,4.1154e-07,5.1138e-07,8.404999999999999e-07
706,-0.47500000000000003,2.0652e-07,1.993e-07,2.6814e-07,3.8062e-07,4.7348e-07,7.7976e-07
707,-0.47000000000000003,1.9214e-07,1.832e-07,2.478e-07,3.5091999999999997e-07,4.39e-07,7.2446e-07
708,-0.465,1.7688e-07,1.6866e-07,2.2832e-07,3.2312e-07,4.0546e-07,6.7378e-07
709,-0.46,1.635e-07,1.5498e-07,2.094e-07,2.9762e-07,3.7414e-07,6.2358e-07
710,-0.455,1.5178e-07,1.4224e-07,1.9254e-07,2.7386e-07,3.4433999999999997e-07,5.797e-07
711,-0.45,1.4042e-07,1.3012e-07,1.772e-07,2.5186e-07,3.1766e-07,5.3674e-07
712,-0.445,1.299e-07,1.1902e-07,1.6328e-07,2.3114e-07,2.9296e-07,4.961e-07
713,-0.44,1.2038e-07,1.092e-07,1.4902e-07,2.1216e-07,2.6952e-07,4.5754e-07
714,-0.435,1.1111999999999999e-07,9.990199999999999e-08,1.3652e-07,1.9508e-07,2.4786e-07,4.2406e-07
715,-0.43,1.0276e-07,9.0581e-08,1.2484e-07,1.789e-07,2.2652e-07,3.9104e-07
716,-0.42500000000000004,9.55694e-08,8.318239999999999e-08,1.1442e-07,1.6334e-07,2.0838e-07,3.5986e-07
717,-0.42000000000000004,8.829439999999999e-08,7.55962e-08,1.047e-07,1.4936e-07,1.9011999999999998e-07,3.3132e-07
718,-0.41500000000000004,8.225079999999999e-08,6.88652e-08,9.5694e-08,1.3704e-07,1.7282e-07,3.0626e-07
719,-0.41000000000000003,7.545859999999999e-08,6.25264e-08,8.705559999999999e-08,1.2514e-07,1.5846e-07,2.8208e-07
720,-0.405,6.96528e-08,5.692679999999999e-08,7.932959999999999e-08,1.1386e-07,1.4494e-07,2.5908e-07
721,-0.4,6.41152e-08,5.146539999999999e-08,7.218179999999999e-08,1.0412e-07,1.3178e-07,2.3712e-07
722,-0.395,5.9338399999999994e-08,4.6751799999999996e-08,6.58894e-08,9.47186e-08,1.2076e-07,2.185e-07
723,-0.39,5.4326999999999994e-08,4.2220199999999994e-08,5.99844e-08,8.626219999999999e-08,1.1006e-07,1.9918e-07
724,-0.385,5.02116e-08,3.8153e-08,5.4445999999999997e-08,7.847299999999999e-08,1.004036e-07,1.8262e-07
725,-0.38,4.6385399999999997e-08,3.4457599999999995e-08,4.9369e-08,7.154579999999999e-08,9.108679999999999e-08,1.6658e-07
726,-0.375,4.2436e-08,3.10842e-08,4.4700799999999994e-08,6.459399999999999e-08,8.298559999999999e-08,1.526e-07
727,-0.37,3.9234399999999994e-08,2.78844e-08,4.0325399999999994e-08,5.8515399999999993e-08,7.52612e-08,1.3888e-07
728,-0.365,3.60012e-08,2.5202199999999997e-08,3.6538999999999994e-08,5.2872199999999996e-08,6.8443e-08,1.2662e-07
729,-0.36000000000000004,3.29798e-08,2.2514999999999997e-08,3.2961399999999995e-08,4.7671199999999995e-08,6.163519999999999e-08,1.1542e-07
730,-0.35500000000000004,3.0472599999999996e-08,2.02752e-08,2.9527799999999997e-08,4.29712e-08,5.5675399999999996e-08,1.043e-07
731,-0.35000000000000003,2.8082199999999997e-08,1.81126e-08,2.66854e-08,3.8697799999999996e-08,5.003159999999999e-08,9.505139999999999e-08
732,-0.34500000000000003,2.5573599999999996e-08,1.6278e-08,2.3930199999999997e-08,3.5073e-08,4.5216999999999994e-08,8.612339999999999e-08
733,-0.34,2.3521999999999997e-08,1.4561799999999999e-08,2.15876e-08,3.14276e-08,4.08102e-08,7.8151e-08
734,-0.335,2.1440599999999998e-08,1.3004999999999998e-08,1.9268599999999997e-08,2.8303199999999996e-08,3.66814e-08,7.0986e-08
735,-0.33,1.94626e-08,1.1617999999999999e-08,1.72316e-08,2.53194e-08,3.3029199999999995e-08,6.48222e-08
736,-0.325,1.78496e-08,1.0349599999999998e-08,1.5441999999999997e-08,2.27754e-08,2.9714599999999997e-08,5.822179999999999e-08
737,-0.32,1.61506e-08,9.1634e-09,1.3862199999999998e-08,2.0526399999999996e-08,2.6677799999999998e-08,5.2582999999999995e-08
738,-0.315,1.4847599999999998e-08,8.1798e-09,1.2368799999999999e-08,1.83902e-08,2.4006999999999998e-08,4.70968e-08
739,-0.31,1.3463199999999999e-08,7.3529e-09,1.1e-08,1.6428199999999998e-08,2.1504999999999996e-08,4.27318e-08
740,-0.305,1.2200799999999999e-08,6.5221e-09,9.4187e-09,1.4545199999999998e-08,1.9255e-08,3.8558399999999995e-08
741,-0.3,1.1063e-08,5.8095e-09,8.7288e-09,1.3002799999999998e-08,1.72388e-08,3.4635399999999994e-08
742,-0.29500000000000004,1.0118799999999999e-08,5.1662e-09,7.8005e-09,1.15538e-08,1.54144e-08,3.1538399999999996e-08
743,-0.29000000000000004,9.0435e-09,4.5991999999999996e-09,6.9244e-09,1.03018e-08,1.3824799999999999e-08,2.8031999999999996e-08
744,-0.28500000000000003,8.304e-09,4.0501e-09,6.1885e-09,8.8198e-09,1.22892e-08,2.5370999999999996e-08
745,-0.28,7.4641e-09,3.6161e-09,5.4787e-09,8.2765e-09,1.0950599999999998e-08,2.2525599999999998e-08
746,-0.275,6.7315e-09,3.167e-09,4.8828e-09,7.343e-09,9.409e-09,2.00898e-08
747,-0.27,6.0578e-09,2.8247e-09,4.3068e-09,6.5538e-09,8.7746e-09,1.8004999999999998e-08
748,-0.265,5.4782e-09,2.4942e-09,3.7955e-09,5.868e-09,7.7964e-09,1.6162199999999997e-08
749,-0.26,4.8843e-09,2.1957e-09,3.3384e-09,5.1694e-09,7.0141e-09,1.4370999999999998e-08
750,-0.255,4.3842e-09,1.9255e-09,2.9799e-09,4.591e-09,6.2129e-09,1.2868799999999998e-08
751,-0.25,3.8993e-09,1.7158e-09,2.6322e-09,4.0701e-09,5.5174e-09,1.14592e-08
752,-0.24500000000000002,3.5009e-09,1.5023e-09,2.3454e-09,3.596e-09,4.8796e-09,1.0300599999999999e-08
753,-0.24000000000000002,3.1149e-09,1.335e-09,2.0529e-09,3.1906e-09,4.3276e-09,8.8914e-09
754,-0.23500000000000001,2.7849e-09,1.1691e-09,1.8133e-09,2.8057e-09,3.8072e-09,8.2594e-09
755,-0.23,2.4683e-09,1.0364e-09,1.5884e-09,2.4899e-09,3.4081e-09,7.4352e-09
756,-0.225,2.1914e-09,8.998800000000001e-10,1.4273e-09,2.2076e-09,3.0107e-09,6.65e-09
757,-0.22,1.9397e-09,7.9406e-10,1.2272e-09,1.9428e-09,2.6716e-09,5.9474e-09
758,-0.215,1.6868e-09,6.880100000000001e-10,1.0929e-09,1.7103e-09,2.3531e-09,5.2544e-09
759,-0.21000000000000002,1.5027e-09,6.153900000000001e-10,9.4846e-10,1.499e-09,2.084e-09,4.7022e-09
760,-0.20500000000000002,1.3262e-09,5.342700000000001e-10,8.368400000000001e-10,1.3233e-09,1.8377e-09,4.148e-09
761,-0.2,1.1687e-09,4.6878e-10,7.2057e-10,1.1732e-09,1.6328e-09,3.7084e-09
762,-0.195,1.0227e-09,4.0777000000000003e-10,6.4113e-10,1.0244e-09,1.4132e-09,3.2715e-09
763,-0.19,9.0526e-10,3.6019e-10,5.563e-10,9.0308e-10,1.2439e-09,2.888e-09
764,-0.185,7.9365e-10,3.1088e-10,4.9045e-10,7.926200000000001e-10,1.0915e-09,2.5637e-09
765,-0.18000000000000002,6.9367e-10,2.7426000000000004e-10,4.2206000000000004e-10,6.8828e-10,9.639000000000002e-10,2.2485e-09
766,-0.17500000000000002,6.0621e-10,2.3647e-10,3.7721000000000003e-10,6.0439e-10,8.5042e-10,1.985e-09
767,-0.17,5.263300000000001e-10,2.0716e-10,3.1926000000000004e-10,5.2776e-10,7.461300000000001e-10,1.7512e-09
768,-0.165,4.5967000000000003e-10,1.8042e-10,2.8607000000000003e-10,4.668700000000001e-10,6.5436e-10,1.5659e-09
769,-0.16,4.0135e-10,1.5649000000000002e-10,2.4089000000000003e-10,4.0388000000000006e-10,5.686600000000001e-10,1.3621e-09
770,-0.155,3.4551000000000003e-10,1.3577000000000001e-10,2.1827e-10,3.5372000000000005e-10,4.9736e-10,1.2064e-09
771,-0.15,3.0117e-10,1.1608000000000001e-10,1.8286e-10,3.0682000000000003e-10,4.3403000000000005e-10,1.0636e-09
772,-0.14500000000000002,2.5602e-10,1.0229e-10,1.6546000000000002e-10,2.6697e-10,3.7831e-10,9.433800000000001e-10
773,-0.14,2.2596000000000001e-10,9.01938e-11,1.3404e-10,2.3256000000000002e-10,3.2744e-10,8.188600000000001e-10
774,-0.135,1.94e-10,7.99146e-11,1.2508000000000002e-10,1.9945000000000002e-10,2.9051e-10,7.2062e-10
775,-0.13,1.7022e-10,7.14714e-11,1.0012000000000001e-10,1.7457000000000002e-10,2.4886e-10,6.2494e-10
776,-0.125,1.4070000000000002e-10,6.13512e-11,9.3629e-11,1.4791e-10,2.2182000000000002e-10,5.476500000000001e-10
777,-0.12000000000000001,1.2632e-10,5.3365e-11,8.25262e-11,1.3083e-10,1.8444e-10,4.8058e-10
778,-0.115,1.0322000000000001e-10,4.7937399999999996e-11,7.35304e-11,1.0979e-10,1.6504e-10,4.1954000000000003e-10
779,-0.11,9.3144e-11,4.07814e-11,6.31856e-11,1.0066e-10,1.3965e-10,3.6309000000000004e-10
780,-0.10500000000000001,8.16882e-11,3.4991e-11,5.53834e-11,8.7505e-11,1.2528e-10,3.2088000000000003e-10
781,-0.1,7.02772e-11,3.11044e-11,4.9003599999999996e-11,7.69224e-11,1.003e-10,2.7922000000000004e-10
782,-0.095,5.98664e-11,2.75412e-11,4.15962e-11,6.80862e-11,9.28996e-11,2.4217e-10
783,-0.09000000000000001,5.17356e-11,2.3564999999999998e-11,3.664e-11,6.07554e-11,8.47482e-11,2.1315e-10
784,-0.085,4.44668e-11,1.9243e-11,3.23806e-11,5.20184e-11,7.36886e-11,1.8045e-10
785,-0.08,3.7353599999999996e-11,1.66318e-11,2.61712e-11,4.58002e-11,6.52398e-11,1.5576000000000001e-10
786,-0.075,3.24804e-11,1.4292e-11,2.2048399999999998e-11,4.0238199999999996e-11,5.67032e-11,1.3247e-10
787,-0.07,2.73138e-11,1.11968e-11,1.83066e-11,3.2888399999999996e-11,4.88242e-11,1.1546000000000001e-10
788,-0.065,2.17096e-11,1.03214e-11,1.64688e-11,2.93366e-11,4.2785199999999997e-11,1.0084000000000001e-10
789,-0.060000000000000005,1.91158e-11,9.8453e-12,1.41398e-11,2.4911e-11,3.6184e-11,8.31764e-11
790,-0.055,1.60958e-11,8.22868e-12,1.23504e-11,2.1024e-11,3.05522e-11,7.4857e-11
791,-0.05,1.19248e-11,6.8704699999999995e-12,9.8868e-12,1.6392e-11,2.64314e-11,6.51892e-11
792,-0.045000000000000005,9.3718e-12,5.66834e-12,9.512139999999999e-12,1.29976e-11,2.2228999999999998e-11,5.67558e-11
793,-0.04,1.0284e-11,4.741889999999999e-12,7.789189999999999e-12,1.1597399999999999e-11,1.79594e-11,4.42224e-11
794,-0.035,8.21413e-12,3.7943e-12,6.31625e-12,1.28344e-11,1.50594e-11,3.82654e-11
795,-0.030000000000000002,6.29743e-12,2.99413e-12,5.01787e-12,1.04464e-11,1.19798e-11,3.09282e-11
796,-0.025,4.72106e-12,2.2030299999999998e-12,3.896259999999999e-12,8.242299999999999e-12,1.3483199999999999e-11,2.3776e-11
797,-0.02,3.39663e-12,1.4279499999999998e-12,2.89218e-12,6.08504e-12,9.80815e-12,1.73388e-11
798,-0.015000000000000001,2.3120899999999997e-12,7.0384e-13,1.97346e-12,4.11047e-12,6.682879999999999e-12,1.2386599999999999e-11
799,-0.01,1.31825e-12,5.4289999999999995e-14,1.0820499999999998e-12,2.3639699999999997e-12,4.0039e-12,9.93305e-12
800,-0.005,5.0602e-13,4.921799999999999e-13,2.6929999999999997e-13,8.3151e-13,1.7098099999999998e-12,4.560079999999999e-12
801,0.0,2.6954e-13,9.876e-13,5.9039e-13,5.838199999999999e-13,3.9948999999999995e-13,3.1372999999999997e-13
802,0.0,5.5083e-13,2.8119999999999998e-14,9.690999999999999e-14,3.5065e-13,3.8079999999999995e-13,1.98477e-12
803,0.005,4.8562e-13,5.067499999999999e-13,9.519e-13,1.75668e-12,4.73454e-12,3.0815e-11
804,0.01,1.3913599999999998e-12,1.0245799999999999e-12,1.8525e-12,3.75778e-12,8.7954e-12,6.03638e-11
805,0.015000000000000001,2.2676299999999997e-12,1.5535499999999998e-12,2.69632e-12,5.69237e-12,1.32526e-11,8.58304e-11
806,0.02,3.1034499999999997e-12,2.0614999999999996e-12,3.3872099999999997e-12,6.7791e-12,1.8992799999999998e-11,1.1451000000000001e-10
807,0.025,3.45022e-12,2.54259e-12,3.5929599999999997e-12,8.48541e-12,2.16428e-11,1.3095e-10
808,0.030000000000000002,3.97077e-12,2.97809e-12,4.367059999999999e-12,1.09894e-11,2.46842e-11,1.549e-10
809,0.035,4.73378e-12,3.38986e-12,4.92381e-12,9.2e-12,2.8789999999999998e-11,1.7013e-10
810,0.04,5.303669999999999e-12,3.2373499999999997e-12,5.0301399999999994e-12,1.24162e-11,3.22084e-11,1.9517e-10
811,0.045000000000000005,5.59058e-12,3.68938e-12,5.758869999999999e-12,1.4106199999999999e-11,3.5710599999999996e-11,2.144e-10
812,0.05,6.1443299999999995e-12,4.04843e-12,6.1863999999999996e-12,1.59708e-11,3.70104e-11,2.3327e-10
813,0.055,6.217629999999999e-12,4.21963e-12,7.07104e-12,1.62454e-11,3.96864e-11,2.5369000000000003e-10
814,0.060000000000000005,6.993489999999999e-12,4.50067e-12,7.68356e-12,1.6968e-11,4.28786e-11,2.7235000000000005e-10
815,0.065,7.2233e-12,4.7712e-12,7.86287e-12,1.76018e-11,4.68726e-11,2.8443e-10
816,0.07,7.44849e-12,5.24304e-12,8.699919999999999e-12,2.09252e-11,5.04e-11,3.0758000000000004e-10
817,0.075,8.06732e-12,5.40445e-12,8.1726e-12,2.19762e-11,5.20082e-11,3.2209e-10
818,0.08,8.40541e-12,5.924669999999999e-12,9.919e-12,2.3304799999999998e-11,5.54128e-11,3.3212000000000004e-10
819,0.085,8.1754e-12,6.09482e-12,9.8056e-12,2.2857199999999998e-11,5.929979999999999e-11,3.518e-10
820,0.09000000000000001,1.0145399999999999e-11,6.483559999999999e-12,9.9678e-12,2.43552e-11,5.94744e-11,3.5734000000000003e-10
821,0.095,1.02596e-11,6.94607e-12,1.17228e-11,2.51142e-11,6.31012e-11,3.8229000000000003e-10
822,0.1,1.1518599999999999e-11,7.33566e-12,1.14152e-11,3.10406e-11,6.65504e-11,3.8688e-10
823,0.10500000000000001,1.04808e-11,7.552419999999999e-12,1.2054e-11,3.11012e-11,6.84238e-11,4.1647e-10
824,0.11,1.09794e-11,8.34036e-12,1.33106e-11,3.13364e-11,7.13474e-11,4.1884e-10
825,0.115,1.1298e-11,8.14495e-12,1.3154e-11,3.2190999999999996e-11,7.59076e-11,4.509e-10
826,0.12000000000000001,1.2993999999999999e-11,9.23181e-12,1.3684999999999999e-11,3.41872e-11,8.18436e-11,4.5244000000000004e-10
827,0.125,1.33894e-11,9.2738e-12,1.5253e-11,3.3152e-11,8.59366e-11,4.7635e-10
828,0.13,1.4148599999999999e-11,1.05786e-11,1.51584e-11,3.70372e-11,8.767599999999999e-11,4.8796e-10
829,0.135,1.35392e-11,1.10858e-11,1.54168e-11,4.04274e-11,8.834e-11,5.0613e-10
830,0.14,1.406e-11,1.06304e-11,1.78988e-11,4.30452e-11,1.0115000000000001e-10,5.216e-10
831,0.14500000000000002,1.43458e-11,1.1783599999999999e-11,1.77412e-11,4.38144e-11,9.826e-11,5.3904e-10
832,0.15,1.58608e-11,1.26514e-11,1.81258e-11,4.46694e-11,1.0885e-10,5.6395e-10
833,0.155,1.54924e-11,1.1831e-11,1.9483e-11,4.72288e-11,1.0474e-10,5.9382e-10
834,0.16,1.56778e-11,1.21318e-11,1.95432e-11,4.93038e-11,1.1754000000000001e-10,6.159e-10
835,0.165,1.7477599999999998e-11,1.23526e-11,1.9928799999999998e-11,5.03594e-11,1.1320000000000001e-10,6.425e-10
836,0.17,1.79444e-11,1.43054e-11,2.2284799999999998e-11,5.36718e-11,1.2601e-10,6.5523e-10
837,0.17500000000000002,1.90278e-11,1.48918e-11,2.2308e-11,5.7356999999999996e-11,1.2528e-10,6.858e-10
838,0.18000000000000002,1.86072e-11,1.58114e-11,2.2594e-11,5.79526e-11,1.3493000000000002e-10,7.128500000000001e-10
839,0.185,1.89932e-11,1.51288e-11,2.4774599999999998e-11,6.03788e-11,1.3621000000000001e-10,7.369200000000001e-10
840,0.19,1.94488e-11,1.58566e-11,2.50142e-11,5.6861e-11,1.5100000000000002e-10,7.5996e-10
841,0.195,2.08812e-11,1.6047e-11,2.54226e-11,5.93608e-11,1.4632000000000002e-10,7.7323e-10
842,0.2,2.2109e-11,1.66356e-11,2.77058e-11,6.2978e-11,1.5716e-10,8.057100000000001e-10
843,0.20500000000000002,2.27118e-11,1.82088e-11,2.78112e-11,6.4145e-11,1.5881000000000002e-10,8.600800000000001e-10
844,0.21000000000000002,2.27756e-11,1.83248e-11,2.92062e-11,7.21006e-11,1.7032e-10,8.4256e-10
845,0.215,2.4077e-11,1.8679799999999998e-11,3.1495e-11,7.01386e-11,1.6437000000000002e-10,8.738100000000001e-10
846,0.22,2.35354e-11,2.0861e-11,3.17172e-11,7.38586e-11,1.7230000000000002e-10,9.219200000000001e-10
847,0.225,2.47246e-11,2.18592e-11,3.26212e-11,7.5574e-11,1.7359000000000002e-10,9.4853e-10
848,0.23,2.50604e-11,2.2729e-11,3.5313e-11,8.42416e-11,1.8206000000000002e-10,9.749e-10
849,0.23500000000000001,2.58684e-11,2.2158399999999998e-11,3.51234e-11,1.0164000000000001e-10,1.8997000000000002e-10,1.0074e-09
850,0.24000000000000002,2.7552199999999998e-11,2.31302e-11,3.59748e-11,1.0185e-10,2.0376000000000003e-10,1.0553e-09
851,0.24500000000000002,2.72324e-11,2.36072e-11,3.9201e-11,1.0125000000000001e-10,2.1259e-10,1.0794e-09
852,0.25,2.79994e-11,2.43438e-11,3.94928e-11,1.1164000000000001e-10,2.1791000000000003e-10,1.1095e-09
853,0.255,2.96524e-11,2.6365599999999998e-11,4.10238e-11,1.0263000000000001e-10,2.107e-10,1.2029e-09
854,0.26,3.11932e-11,2.65858e-11,4.23016e-11,1.1943000000000002e-10,2.2345000000000001e-10,1.2138e-09
855,0.265,3.23372e-11,2.71168e-11,4.3868e-11,1.1213e-10,2.2382e-10,1.2523e-09
856,0.27,3.26598e-11,2.9160599999999997e-11,4.5599999999999996e-11,1.2420000000000002e-10,2.3176e-10,1.242e-09
857,0.275,3.4098e-11,3.13818e-11,4.9495799999999996e-11,1.2386e-10,2.4082e-10,1.32e-09
858,0.28,3.33152e-11,3.17734e-11,5.23422e-11,1.2329000000000002e-10,2.5641e-10,1.373e-09
859,0.28500000000000003,3.53252e-11,3.24012e-11,5.3479e-11,1.1701000000000002e-10,2.697e-10,1.3619e-09
860,0.29000000000000004,3.53428e-11,3.41148e-11,5.46334e-11,1.2856000000000002e-10,2.6529e-10,1.4905e-09
861,0.29500000000000004,3.65652e-11,3.6497e-11,5.6228599999999996e-11,1.3144000000000001e-10,2.8472000000000003e-10,1.5059e-09
862,0.3,3.87308e-11,3.76824e-11,5.9424e-11,1.3945000000000002e-10,2.8711e-10,1.5692e-09
863,0.305,3.9283599999999996e-11,3.8040599999999996e-11,6.40244e-11,1.4106e-10,3.0641000000000003e-10,1.585e-09
864,0.31,4.0194e-11,3.7399599999999997e-11,6.49788e-11,1.5781000000000002e-10,3.0746000000000004e-10,1.626e-09
865,0.315,4.26066e-11,3.95598e-11,6.71004e-11,1.4989e-10,3.184e-10,1.648e-09
866,0.32,4.2899e-11,4.07636e-11,6.88036e-11,1.6312e-10,3.3063e-10,1.7344e-09
867,0.325,4.40664e-11,4.3106e-11,6.89464e-11,1.6007000000000002e-10,3.383e-10,1.757e-09
868,0.33,4.71948e-11,4.3106e-11,7.39202e-11,1.7321000000000002e-10,3.5525000000000004e-10,1.8631e-09
869,0.335,4.8420599999999997e-11,4.48602e-11,7.42574e-11,1.765e-10,3.6213e-10,1.8805e-09
870,0.34,5.01032e-11,4.83148e-11,7.75012e-11,1.8615000000000002e-10,3.7439000000000004e-10,1.9472e-09
871,0.34500000000000003,5.00048e-11,4.8386599999999996e-11,8.22436e-11,1.7909000000000002e-10,3.8582e-10,1.9877e-09
872,0.35000000000000003,5.0997399999999997e-11,4.96644e-11,8.54936e-11,1.9665000000000001e-10,4.0123e-10,2.0679e-09
873,0.35500000000000004,5.2914e-11,5.15232e-11,8.8206e-11,1.9170000000000002e-10,4.1361000000000003e-10,2.1327e-09
874,0.36000000000000004,5.4833799999999996e-11,5.53208e-11,1.0143e-10,2.1444e-10,4.2934000000000004e-10,2.1594e-09
875,0.365,5.5175799999999996e-11,5.34516e-11,9.873e-11,2.0632000000000002e-10,4.3814000000000005e-10,2.3692e-09
876,0.37,5.7568e-11,5.6409e-11,1.0034000000000001e-10,2.2138000000000002e-10,4.4543000000000003e-10,2.3539e-09
877,0.375,5.9515e-11,5.93638e-11,1.0302000000000001e-10,2.2506000000000002e-10,4.6878e-10,2.4616e-09
878,0.38,6.15708e-11,6.08478e-11,1.0072e-10,2.3568e-10,4.754e-10,2.5656e-09
879,0.385,6.28276e-11,6.389439999999999e-11,1.0712000000000001e-10,2.4826000000000003e-10,4.9607e-10,2.5653e-09
880,0.39,6.36988e-11,6.607119999999999e-11,1.0544000000000001e-10,2.7124000000000004e-10,5.121e-10,2.6778e-09
881,0.395,6.44852e-11,6.49936e-11,1.1698000000000002e-10,2.5456e-10,5.333e-10,2.7652e-09
882,0.4,6.84786e-11,6.98456e-11,1.1777e-10,2.7557e-10,5.451800000000001e-10,2.7848e-09
883,0.405,7.08064e-11,7.1945e-11,1.2749000000000002e-10,2.7267e-10,5.6899e-10,2.9158e-09
884,0.41000000000000003,7.23352e-11,7.50576e-11,1.2534e-10,2.9633e-10,5.8496e-10,2.9943e-09
885,0.41500000000000004,7.19218e-11,7.52974e-11,1.3927e-10,3.0368000000000003e-10,6.151000000000001e-10,3.0948e-09
886,0.42000000000000004,7.46394e-11,8.0457e-11,1.2580000000000002e-10,3.1330000000000005e-10,6.2492e-10,3.3452e-09
887,0.42500000000000004,7.62462e-11,8.01992e-11,1.3885000000000002e-10,3.1705e-10,6.6809e-10,3.4948e-09
888,0.43,8.05614e-11,8.140719999999999e-11,1.3724e-10,3.2003000000000003e-10,6.7958e-10,3.4044e-09
889,0.435,8.25588e-11,8.510359999999999e-11,1.4704000000000002e-10,3.1967000000000004e-10,6.900800000000001e-10,3.3957999999999998e-09
890,0.44,8.49354e-11,8.8005e-11,1.4016e-10,3.3355e-10,7.0155e-10,3.5065e-09
891,0.445,9.123e-11,9.175319999999999e-11,1.6359e-10,3.3982e-10,7.466200000000001e-10,3.5986e-09
892,0.45,8.9625e-11,9.002e-11,1.5847000000000002e-10,3.5532e-10,7.576900000000001e-10,3.6984e-09
893,0.455,9.089000000000001e-11,1.0362000000000001e-10,1.7831e-10,3.7186000000000005e-10,7.829600000000001e-10,3.7677e-09
894,0.46,9.519000000000001e-11,1.0278e-10,1.6504e-10,3.8808e-10,8.180400000000001e-10,3.8504e-09
895,0.465,9.940000000000001e-11,1.0618e-10,1.8463e-10,4.0350000000000005e-10,8.297800000000001e-10,3.942e-09
896,0.47000000000000003,1.0174e-10,1.0519000000000001e-10,1.7686000000000002e-10,4.1552000000000003e-10,8.481800000000001e-10,4.1166e-09
897,0.47500000000000003,1.0239000000000001e-10,1.0801000000000001e-10,1.8825000000000002e-10,4.1365e-10,9.275500000000001e-10,4.1504e-09
898,0.48000000000000004,1.0691000000000001e-10,1.0997000000000001e-10,1.8727000000000002e-10,4.3117e-10,9.3797e-10,4.3272e-09
899,0.48500000000000004,1.0170000000000001e-10,1.1498000000000001e-10,1.9974000000000003e-10,4.3241e-10,9.362500000000002e-10,4.427e-09
900,0.49000000000000005,1.1146000000000001e-10,1.1539000000000001e-10,1.9243000000000003e-10,4.5057000000000003e-10,9.85e-10,4.5657e-09
901,0.49500000000000005,1.0775e-10,1.1514e-10,2.0231000000000002e-10,4.5147000000000004e-10,1.0224e-09,4.6862e-09
902,0.5,1.1717000000000002e-10,1.2019e-10,2.0391000000000002e-10,4.819500000000001e-10,1.067e-09,4.818e-09
903,0.505,1.1346000000000001e-10,1.2561000000000002e-10,2.2279000000000001e-10,4.799500000000001e-10,1.0814e-09,4.9452e-09
904,0.51,1.2297000000000002e-10,1.2783e-10,2.1934000000000001e-10,5.0149e-10,1.1076e-09,5.0916e-09
905,0.515,1.1489e-10,1.2688e-10,2.3333e-10,5.003e-10,1.125e-09,5.1169e-09
906,0.52,1.3016000000000002e-10,1.2958e-10,2.4080000000000004e-10,5.369000000000001e-10,1.1701e-09,5.3446e-09
907,0.525,1.248e-10,1.3174e-10,2.488e-10,5.589e-10,1.2126e-09,5.4181e-09
908,0.53,1.3906e-10,1.3598e-10,2.4197000000000004e-10,5.6451e-10,1.1994e-09,5.4714e-09
909,0.535,1.3110000000000002e-10,1.3603000000000002e-10,2.4512000000000003e-10,5.909600000000001e-10,1.2583e-09,5.7139e-09
910,0.54,1.4431000000000002e-10,1.426e-10,2.5348000000000004e-10,6.141100000000001e-10,1.269e-09,5.8671e-09
911,0.545,1.3866000000000002e-10,1.4332e-10,2.7136000000000003e-10,6.3169e-10,1.3301e-09,6.0159e-09
912,0.55,1.4710000000000001e-10,1.5905e-10,2.6675000000000004e-10,6.718000000000001e-10,1.3318e-09,6.0831e-09
913,0.555,1.4119e-10,1.5413000000000001e-10,2.6899e-10,6.6291e-10,1.4106999999999999e-09,6.3585e-09
914,0.56,1.5172000000000002e-10,1.6373e-10,2.7298e-10,6.589500000000001e-10,1.4002e-09,6.4598e-09
915,0.5650000000000001,1.4329e-10,1.5839e-10,2.8138e-10,6.722200000000001e-10,1.4763e-09,6.5505e-09
916,0.5700000000000001,1.5372000000000001e-10,1.6444e-10,2.8964000000000005e-10,6.961e-10,1.5202e-09,6.7588e-09
917,0.5750000000000001,1.4837e-10,1.6364000000000002e-10,2.9375000000000005e-10,7.2827e-10,1.5873e-09,6.9356e-09
918,0.5800000000000001,1.5775000000000002e-10,1.7295e-10,3.0511000000000005e-10,7.324600000000001e-10,1.5726e-09,7.1384e-09
919,0.5850000000000001,1.5381e-10,1.7353000000000002e-10,3.1023e-10,7.6085e-10,1.5796e-09,7.2777e-09
920,0.5900000000000001,1.6391e-10,1.8619e-10,3.157e-10,7.7341e-10,1.609e-09,7.4557e-09
921,0.595,1.6095000000000002e-10,1.8957000000000002e-10,3.3019e-10,7.8978e-10,1.7251e-09,7.6768e-09
922,0.6,1.7116e-10,2.0002000000000002e-10,3.5369000000000005e-10,8.213400000000001e-10,1.7092e-09,8.091e-09
923,0.605,1.6857000000000002e-10,1.9700000000000002e-10,3.5864e-10,8.1649e-10,1.743e-09,8.1566e-09
924,0.61,1.797e-10,2.0514000000000003e-10,3.5504000000000005e-10,8.400200000000001e-10,1.8091e-09,8.4717e-09
925,0.615,1.7884000000000003e-10,1.9625000000000002e-10,3.6645e-10,8.554600000000001e-10,1.86e-09,8.6049e-09
926,0.62,1.8581e-10,2.0911000000000002e-10,3.8145e-10,8.789200000000001e-10,1.8774e-09,8.8553e-09
927,0.625,1.8237e-10,2.1108e-10,3.7695000000000003e-10,9.108700000000001e-10,2.0045e-09,9.0467e-09
928,0.63,1.9028000000000001e-10,2.1752000000000002e-10,3.8934e-10,9.4614e-10,2.0007e-09,9.2301e-09
929,0.635,1.8695e-10,2.144e-10,3.9511000000000004e-10,9.5092e-10,2.1053e-09,9.4227e-09
930,0.64,1.9578000000000002e-10,2.2439000000000001e-10,3.9262000000000004e-10,1.0261e-09,2.1968e-09,9.4411e-09
931,0.645,1.9569000000000002e-10,2.3871e-10,4.0187000000000003e-10,1.0549e-09,2.2364e-09,9.6724e-09
932,0.65,2.042e-10,2.4769e-10,4.162e-10,1.0684e-09,2.3296e-09,1.01386e-08
933,0.655,2.0196000000000002e-10,2.4257e-10,4.3600000000000005e-10,1.0761e-09,2.4915e-09,1.03393e-08
934,0.66,2.1057000000000003e-10,2.5658e-10,4.4604000000000004e-10,1.0816e-09,2.4933e-09,1.057e-08
935,0.665,2.1412e-10,2.5148e-10,4.4244e-10,1.1055e-09,2.561e-09,1.08876e-08
936,0.67,2.2184e-10,2.6695000000000004e-10,4.5962e-10,1.1825e-09,2.6169e-09,1.13064e-08
937,0.675,2.2121e-10,2.5813e-10,4.5048000000000003e-10,1.2105e-09,2.7679e-09,1.1506399999999999e-08
938,0.68,2.2701000000000003e-10,2.8166000000000004e-10,4.7539e-10,1.1884e-09,2.8433e-09,1.1695399999999998e-08
939,0.685,2.2345000000000001e-10,2.7838e-10,4.859e-10,1.2263e-09,2.9337e-09,1.18956e-08
940,0.6900000000000001,2.2830000000000003e-10,2.9019e-10,4.9609e-10,1.2714e-09,3.0038e-09,1.23972e-08
941,0.6950000000000001,2.3125000000000003e-10,2.7807e-10,5.1109e-10,1.3236e-09,2.9675e-09,1.2518799999999999e-08
942,0.7000000000000001,2.3109000000000003e-10,2.9769000000000003e-10,5.2397e-10,1.3294e-09,2.995e-09,1.2770599999999999e-08
943,0.7050000000000001,2.3751000000000004e-10,2.9628000000000004e-10,5.309e-10,1.35e-09,3.1919e-09,1.3171599999999999e-08
944,0.7100000000000001,2.4004000000000003e-10,3.0944e-10,5.4332e-10,1.3929e-09,3.1893e-09,1.3453599999999999e-08
945,0.7150000000000001,2.4331e-10,3.0013000000000003e-10,5.4188e-10,1.4371e-09,3.2149e-09,1.4415599999999998e-08
946,0.7200000000000001,2.4851e-10,3.1147e-10,5.5858e-10,1.4781e-09,3.3825e-09,1.3398999999999998e-08
947,0.7250000000000001,2.4798e-10,2.9675000000000004e-10,5.670800000000001e-10,1.4722e-09,3.3621e-09,1.4242999999999999e-08
948,0.73,2.6267000000000003e-10,3.2088000000000003e-10,5.7749e-10,1.5027e-09,3.5873e-09,1.41928e-08
949,0.735,2.6595e-10,3.1530000000000004e-10,5.7892e-10,1.5118e-09,3.7259e-09,1.4350799999999998e-08
950,0.74,2.7089000000000003e-10,3.2623e-10,5.9904e-10,1.6158e-09,3.7355e-09,1.45492e-08
951,0.745,2.7395e-10,3.2617e-10,6.129300000000001e-10,1.5973e-09,3.8256e-09,1.52028e-08
952,0.75,2.7737000000000005e-10,3.4209e-10,6.294800000000001e-10,1.6315e-09,3.8552e-09,1.5254e-08
953,0.755,2.8764e-10,3.4221000000000005e-10,6.3399e-10,1.6067e-09,3.9477e-09,1.59154e-08
954,0.76,2.8761e-10,3.6155e-10,6.659500000000001e-10,1.7769e-09,4.0615e-09,1.5808e-08
955,0.765,2.9375000000000005e-10,3.5803e-10,6.735100000000001e-10,1.7368e-09,4.1906e-09,1.5902999999999997e-08
956,0.77,2.9922000000000003e-10,3.7403000000000005e-10,6.958200000000001e-10,1.7744e-09,4.2846e-09,1.6019999999999997e-08
957,0.775,3.0999000000000003e-10,3.6997e-10,6.9672e-10,1.8344e-09,4.5234e-09,1.6781799999999997e-08
958,0.78,3.1373e-10,3.7801e-10,7.1717e-10,1.9251e-09,4.6622e-09,1.6182599999999998e-08
959,0.785,3.1558e-10,3.8131000000000005e-10,7.255300000000001e-10,1.8871e-09,4.6697e-09,1.7943799999999998e-08
960,0.79,3.1897000000000004e-10,4.015e-10,7.446600000000001e-10,1.9384e-09,4.7516e-09,1.7414199999999997e-08
961,0.795,3.2284000000000005e-10,3.8721000000000005e-10,7.4504e-10,1.9468e-09,4.8172e-09,1.77484e-08
962,0.8,3.2774000000000005e-10,4.0877000000000003e-10,7.6841e-10,1.9996e-09,4.9313e-09,1.7949799999999998e-08
963,0.805,3.2944e-10,4.0449e-10,7.8392e-10,2.0575e-09,5.1156e-09,1.8365199999999997e-08
964,0.81,3.3707e-10,4.1854000000000004e-10,7.925100000000001e-10,2.2242e-09,5.1422e-09,1.8944799999999998e-08
965,0.8150000000000001,3.4619e-10,4.2044000000000005e-10,8.071800000000001e-10,2.268e-09,5.2548e-09,2.0368599999999997e-08
966,0.8200000000000001,3.4071e-10,4.4019000000000006e-10,8.313600000000001e-10,2.3298e-09,5.287e-09,1.9459399999999998e-08
967,0.8250000000000001,3.4673000000000005e-10,4.3881000000000006e-10,8.376100000000001e-10,2.3336e-09,5.4482e-09,1.9973e-08
968,0.8300000000000001,3.4294e-10,4.5964000000000003e-10,8.886900000000001e-10,2.4597e-09,5.4373e-09,2.0095999999999997e-08
969,0.8350000000000001,3.5844e-10,4.5617000000000004e-10,8.863100000000001e-10,2.4689e-09,5.5439e-09,2.02216e-08
970,0.8400000000000001,3.5124e-10,4.6414e-10,9.015e-10,2.5169e-09,5.6423e-09,1.98074e-08
971,0.8450000000000001,3.6759e-10,4.5938e-10,9.167800000000001e-10,2.4944e-09,5.8261e-09,2.0186199999999997e-08
972,0.8500000000000001,3.6676000000000003e-10,4.694600000000001e-10,9.8672e-10,2.5626e-09,5.96e-09,2.0792e-08
973,0.8550000000000001,3.8886000000000004e-10,4.9097e-10,9.701700000000002e-10,2.626e-09,6.0068e-09,2.1293599999999997e-08
974,0.86,3.7697000000000004e-10,4.8563e-10,9.6593e-10,2.6726e-09,6.0178e-09,2.1657999999999998e-08
975,0.865,3.8777000000000005e-10,5.0048e-10,1.0057e-09,2.717e-09,6.2536e-09,2.27322e-08
976,0.87,3.9233000000000003e-10,5.074e-10,1.0667e-09,2.7376e-09,6.408e-09,2.33972e-08
977,0.875,4.0729000000000005e-10,5.1455e-10,1.0931e-09,2.7704e-09,6.6038e-09,2.3542999999999998e-08
978,0.88,3.9884000000000004e-10,5.206400000000001e-10,1.1025e-09,2.8402e-09,6.8553e-09,2.41734e-08
979,0.885,4.1776e-10,5.173600000000001e-10,1.0718e-09,2.8629e-09,7.0611e-09,2.44236e-08
980,0.89,4.1525000000000004e-10,5.3025e-10,1.0998e-09,2.9707e-09,7.0069e-09,2.45748e-08
981,0.895,4.3570000000000006e-10,5.363800000000001e-10,1.1186e-09,3.0019e-09,7.0671e-09,2.4302399999999997e-08
982,0.9,4.4558000000000003e-10,5.437100000000001e-10,1.1488e-09,3.2014e-09,7.1362e-09,2.4598199999999997e-08
983,0.905,4.5616000000000006e-10,5.588500000000001e-10,1.1515e-09,3.0998e-09,7.503e-09,2.6244199999999998e-08
984,0.91,4.6151000000000004e-10,5.6481e-10,1.1848e-09,3.2566e-09,7.4956e-09,2.6119599999999997e-08
985,0.915,4.702e-10,5.8612e-10,1.1934e-09,3.2302e-09,7.4944e-09,2.7277999999999998e-08
986,0.92,4.7657e-10,5.8455e-10,1.2048e-09,3.2866e-09,7.6492e-09,2.8968599999999998e-08
987,0.925,4.6952e-10,5.9365e-10,1.2225e-09,3.385e-09,7.8506e-09,2.8225399999999998e-08
988,0.93,4.690900000000001e-10,6.1996e-10,1.2601e-09,3.3731e-09,8.2252e-09,2.9267799999999997e-08
989,0.935,4.8498e-10,6.0932e-10,1.3011e-09,3.4569e-09,8.3052e-09,2.8569399999999998e-08
990,0.9400000000000001,4.9086e-10,6.301900000000001e-10,1.3335e-09,3.5611e-09,8.4806e-09,2.94112e-08
991,0.9450000000000001,5.176400000000001e-10,6.368800000000001e-10,1.3548e-09,3.5868e-09,8.4746e-09,2.88176e-08
992,0.9500000000000001,5.235200000000001e-10,6.434000000000001e-10,1.3605e-09,3.6159e-09,8.5705e-09,2.9162799999999997e-08
993,0.9550000000000001,5.202900000000001e-10,6.445800000000001e-10,1.3687e-09,3.6833e-09,8.8353e-09,3.0130799999999996e-08
994,0.9600000000000001,5.198e-10,6.6361e-10,1.3915e-09,3.8052e-09,8.7412e-09,3.0716999999999996e-08
995,0.9650000000000001,5.282800000000001e-10,6.709200000000001e-10,1.4613e-09,3.8257e-09,9.6914e-09,3.1471199999999995e-08
996,0.9700000000000001,5.304500000000001e-10,6.6903e-10,1.4458e-09,3.9811e-09,9.070299999999999e-09,3.2768999999999994e-08
997,0.9750000000000001,5.431800000000001e-10,6.8727e-10,1.4676e-09,4.1087e-09,9.7611e-09,3.3026399999999996e-08
998,0.9800000000000001,5.419500000000001e-10,7.0308e-10,1.494e-09,4.1503e-09,1.06443e-08,3.3216199999999995e-08
999,0.9850000000000001,5.522200000000001e-10,7.1676e-10,1.514e-09,4.2337e-09,9.719e-09,3.35074e-08
1000,0.9900000000000001,5.7069e-10,7.248200000000001e-10,1.5618e-09,4.3307e-09,1.06983e-08,3.29754e-08
1001,0.995,5.8139e-10,7.4195e-10,1.5815e-09,4.3583e-09,1.07374e-08,3.42806e-08
1002,1.0,5.884500000000001e-10,7.478900000000001e-10,1.6027e-09,4.4792e-09,1.0317399999999999e-08,3.47826e-08
1003,1.0050000000000001,5.970200000000001e-10,7.5015e-10,1.6356e-09,4.5549e-09,1.0465599999999999e-08,3.5419599999999994e-08
1004,1.01,6.0097e-10,7.6178e-10,1.6786e-09,4.483e-09,1.08448e-08,3.7040399999999995e-08
1005,1.0150000000000001,6.0669e-10,8.032500000000001e-10,1.6976e-09,4.5942e-09,1.1352999999999999e-08,3.77766e-08
1006,1.02,6.1209e-10,8.162900000000001e-10,1.7489e-09,4.6696e-09,1.2336599999999998e-08,3.8836799999999995e-08
1007,1.0250000000000001,6.272000000000001e-10,8.1697e-10,1.7642e-09,4.6218e-09,1.2143399999999998e-08,3.83886e-08
1008,1.03,6.428000000000001e-10,8.2723e-10,1.8006e-09,4.6083e-09,1.18528e-08,3.9253599999999994e-08
1009,1.0350000000000001,6.5645e-10,8.468700000000001e-10,1.8265e-09,4.6433e-09,1.1911799999999999e-08,4.10634e-08
1010,1.04,6.6908e-10,8.438100000000001e-10,1.9105e-09,4.764e-09,1.2044799999999999e-08,4.0661199999999994e-08
1011,1.0450000000000002,6.957000000000001e-10,8.509400000000001e-10,1.936e-09,4.7949e-09,1.21008e-08,4.0594399999999995e-08
1012,1.05,7.037500000000001e-10,8.5277e-10,1.9451e-09,4.9758e-09,1.26802e-08,3.9316999999999994e-08
1013,1.0550000000000002,6.900600000000001e-10,8.7907e-10,1.9538e-09,5.3096e-09,1.2693399999999998e-08,4.123379999999999e-08
1014,1.06,7.147300000000001e-10,8.654e-10,1.9821e-09,5.3079e-09,1.2840799999999998e-08,4.13514e-08
1015,1.065,6.9174e-10,9.4121e-10,2.0058e-09,5.3232e-09,1.2914199999999998e-08,4.1459599999999994e-08
1016,1.07,7.0865e-10,9.525900000000001e-10,2.0857e-09,5.602e-09,1.2834999999999999e-08,4.2146999999999994e-08
1017,1.075,7.088600000000001e-10,9.3865e-10,2.1253e-09,5.6797e-09,1.2984399999999999e-08,4.1923799999999995e-08
1018,1.08,7.0754e-10,9.3916e-10,2.1513e-09,5.5481e-09,1.3099999999999998e-08,4.2674999999999997e-08
1019,1.085,7.335700000000001e-10,9.536e-10,2.1032e-09,5.8914e-09,1.3663799999999998e-08,4.3190199999999996e-08
1020,1.09,7.577600000000001e-10,9.726e-10,2.162e-09,5.9711e-09,1.3843599999999998e-08,4.405119999999999e-08
1021,1.095,7.203000000000001e-10,9.745800000000002e-10,2.1481e-09,5.8289e-09,1.4180799999999999e-08,4.4846799999999994e-08
1022,1.1,7.4674e-10,9.905e-10,2.2497e-09,5.8992e-09,1.3607199999999998e-08,4.47972e-08
1023,1.105,7.566500000000001e-10,9.8269e-10,2.2994e-09,5.9665e-09,1.3730999999999999e-08,4.4867599999999993e-08
1024,1.11,7.8421e-10,1.0412e-09,2.2843e-09,6.0185e-09,1.4459399999999999e-08,4.6032799999999995e-08
1025,1.115,7.7845e-10,1.0386e-09,2.3553e-09,6.1486e-09,1.4954999999999997e-08,4.6844799999999996e-08
1026,1.12,8.2113e-10,1.0361e-09,2.3526e-09,6.0143e-09,1.4725599999999999e-08,4.811159999999999e-08
1027,1.125,8.131700000000001e-10,1.0621e-09,2.3543e-09,6.1676e-09,1.49176e-08,4.7934799999999995e-08
1028,1.1300000000000001,8.273200000000001e-10,1.0572e-09,2.4014e-09,6.2717e-09,1.4814599999999999e-08,4.90222e-08
1029,1.135,8.422800000000001e-10,1.0672e-09,2.4577e-09,6.2091e-09,1.54074e-08,5.099299999999999e-08
1030,1.1400000000000001,8.540500000000001e-10,1.0753e-09,2.5114e-09,6.3252e-09,1.54528e-08,4.8776799999999996e-08
1031,1.145,8.591900000000001e-10,1.1134e-09,2.5387e-09,6.6167e-09,1.58038e-08,4.84902e-08
1032,1.1500000000000001,8.613800000000001e-10,1.1464e-09,2.6066e-09,6.626e-09,1.5510799999999998e-08,4.9077599999999996e-08
1033,1.155,8.854300000000001e-10,1.151e-09,2.5992e-09,6.7125e-09,1.63334e-08,5.0808999999999995e-08
1034,1.1600000000000001,9.234500000000001e-10,1.1645e-09,2.6038e-09,6.9533e-09,1.5794399999999997e-08,4.9850399999999995e-08
1035,1.165,9.474300000000001e-10,1.173e-09,2.632e-09,7.0458e-09,1.5240199999999997e-08,5.10308e-08
1036,1.1700000000000002,9.296500000000001e-10,1.1833e-09,2.6978e-09,6.8442e-09,1.61762e-08,5.08766e-08
1037,1.175,9.313800000000001e-10,1.1672e-09,2.7205e-09,6.9587e-09,1.61038e-08,5.13486e-08
1038,1.1800000000000002,9.7531e-10,1.1596e-09,2.7941e-09,7.0919e-09,1.6506999999999997e-08,5.3701399999999994e-08
1039,1.185,9.783900000000002e-10,1.1684e-09,2.7544e-09,7.1574e-09,1.7099e-08,5.13092e-08
1040,1.19,1.0126e-09,1.1627e-09,2.7565e-09,7.3545e-09,1.6679799999999997e-08,5.34414e-08
1041,1.195,1.0465e-09,1.1902e-09,2.8119e-09,7.4419e-09,1.6757399999999998e-08,5.213419999999999e-08
1042,1.2,1.0357e-09,1.1778e-09,2.8147e-09,7.7781e-09,1.64838e-08,5.3484e-08
1043,1.205,1.0436e-09,1.2357e-09,2.8681e-09,7.6946e-09,1.6653799999999997e-08,5.306939999999999e-08
1044,1.21,1.0373e-09,1.2336e-09,2.9069e-09,7.8532e-09,1.8132199999999997e-08,5.3978999999999997e-08
1045,1.215,1.0428e-09,1.2439e-09,2.9575e-09,8.0411e-09,1.74922e-08,5.7581799999999995e-08
1046,1.22,1.0474e-09,1.2415e-09,2.9407e-09,7.9295e-09,1.8194599999999997e-08,5.346039999999999e-08
1047,1.225,1.0442e-09,1.2418e-09,2.9085e-09,8.0744e-09,1.9273799999999997e-08,5.47232e-08
1048,1.23,1.0581e-09,1.2702e-09,3.0005e-09,8.1616e-09,1.8666999999999998e-08,5.5276199999999996e-08
1049,1.235,1.0648e-09,1.2773e-09,3.0677e-09,8.2581e-09,1.9154599999999997e-08,5.80798e-08
1050,1.24,1.0942e-09,1.25e-09,3.0798e-09,8.1655e-09,1.9191199999999997e-08,5.6852199999999996e-08
1051,1.245,1.0726e-09,1.2794e-09,3.1481e-09,8.4815e-09,1.88422e-08,5.928979999999999e-08
1052,1.25,1.0879e-09,1.2914e-09,3.2123e-09,8.5961e-09,1.86384e-08,5.908e-08
1053,1.2550000000000001,1.0968e-09,1.3145e-09,3.2259e-09,8.7281e-09,1.9701e-08,5.9216199999999997e-08
1054,1.26,1.0972e-09,1.3187e-09,3.2316e-09,8.9042e-09,2.04592e-08,6.20616e-08
1055,1.2650000000000001,1.1048e-09,1.3252e-09,3.3865e-09,9.0008e-09,2.06686e-08,6.401879999999999e-08
1056,1.27,1.1307e-09,1.3678e-09,3.4277e-09,9.2057e-09,2.06536e-08,6.20398e-08
1057,1.2750000000000001,1.1374e-09,1.3805e-09,3.3714e-09,9.2772e-09,1.9320999999999998e-08,6.19728e-08
1058,1.28,1.1666e-09,1.4094e-09,3.404e-09,9.5947e-09,1.9866199999999998e-08,6.253999999999999e-08
1059,1.2850000000000001,1.1439e-09,1.3849e-09,3.3576e-09,9.6851e-09,2.0810999999999997e-08,6.368619999999999e-08
1060,1.29,1.1485e-09,1.3687e-09,3.348e-09,9.6616e-09,2.2304999999999997e-08,6.321779999999999e-08
1061,1.2950000000000002,1.1605e-09,1.4133999999999999e-09,3.4213e-09,9.525e-09,2.2559999999999998e-08,6.384559999999999e-08
1062,1.3,1.1747e-09,1.4272e-09,3.4717e-09,9.7886e-09,2.26756e-08,6.468679999999999e-08
1063,1.3050000000000002,1.197e-09,1.4629e-09,3.4413e-09,9.7494e-09,2.2895599999999997e-08,6.517559999999999e-08
1064,1.31,1.1997e-09,1.4326e-09,3.5154e-09,9.8253e-09,2.2170399999999998e-08,6.5485e-08
1065,1.3150000000000002,1.2045e-09,1.4632e-09,3.5509e-09,1.00041e-08,2.2618599999999997e-08,6.703e-08
1066,1.32,1.1876e-09,1.4549e-09,3.5995e-09,1.01492e-08,2.28418e-08,6.73452e-08
1067,1.325,1.1994e-09,1.4408e-09,3.7757e-09,1.01312e-08,2.186e-08,6.72762e-08
1068,1.33,1.2398e-09,1.4778e-09,3.7477e-09,1.03054e-08,2.3093799999999997e-08,6.647279999999999e-08
1069,1.335,1.2436e-09,1.4698e-09,3.8679e-09,1.04185e-08,2.3195599999999996e-08,6.77562e-08
1070,1.34,1.2299e-09,1.5114e-09,4.0471e-09,1.01585e-08,2.3463799999999997e-08,6.888359999999999e-08
1071,1.345,1.2203e-09,1.5409e-09,4.126e-09,1.04915e-08,2.3933199999999998e-08,6.96548e-08
1072,1.35,1.2473e-09,1.5455e-09,3.9652e-09,1.03869e-08,2.37912e-08,6.95706e-08
1073,1.355,1.2697999999999999e-09,1.568e-09,3.9279e-09,1.04608e-08,2.465e-08,7.3601e-08
1074,1.36,1.2583e-09,1.5343e-09,3.9637e-09,1.07707e-08,2.4676399999999997e-08,7.68844e-08
1075,1.365,1.2781e-09,1.5709e-09,4.0933e-09,1.10064e-08,2.5674599999999998e-08,7.65552e-08
1076,1.37,1.3049e-09,1.5475e-09,4.1141e-09,1.11566e-08,2.4775599999999998e-08,7.886259999999999e-08
1077,1.375,1.3072e-09,1.5983e-09,4.1806e-09,1.11051e-08,2.6001199999999997e-08,7.543139999999999e-08
1078,1.3800000000000001,1.2904e-09,1.5829e-09,4.3151e-09,1.13514e-08,2.4905599999999996e-08,7.430919999999999e-08
1079,1.385,1.295e-09,1.5881e-09,4.3682e-09,1.14532e-08,2.61306e-08,7.426979999999999e-08
1080,1.3900000000000001,1.338e-09,1.6446e-09,4.3656e-09,1.15266e-08,2.61812e-08,7.621919999999999e-08
1081,1.395,1.3397e-09,1.6847e-09,4.3372e-09,1.1597999999999999e-08,2.6063399999999998e-08,7.70254e-08
1082,1.4000000000000001,1.313e-09,1.6787e-09,4.2888e-09,1.1830999999999999e-08,2.7754199999999996e-08,7.7148e-08
1083,1.405,1.3558e-09,1.7178e-09,4.4597e-09,1.1868599999999998e-08,2.7960599999999996e-08,7.575879999999999e-08
1084,1.4100000000000001,1.4033e-09,1.7478e-09,4.5029e-09,1.1882799999999999e-08,2.8551999999999997e-08,7.607319999999999e-08
1085,1.415,1.4129e-09,1.7794e-09,4.5354e-09,1.20148e-08,2.9979e-08,7.740579999999999e-08
1086,1.4200000000000002,1.4044e-09,1.7545e-09,4.5391e-09,1.21488e-08,2.9075199999999998e-08,7.61758e-08
1087,1.425,1.413e-09,1.7996e-09,4.5845e-09,1.2050599999999998e-08,2.8655399999999996e-08,7.634999999999999e-08
1088,1.4300000000000002,1.4066e-09,1.8245e-09,4.6807e-09,1.2090999999999999e-08,2.89494e-08,7.6434e-08
1089,1.435,1.4312e-09,1.8493e-09,4.6609e-09,1.24698e-08,2.94186e-08,7.709199999999999e-08
1090,1.4400000000000002,1.4523e-09,1.8403e-09,4.7110999999999996e-09,1.2328399999999998e-08,2.9106199999999997e-08,7.70824e-08
1091,1.445,1.4478e-09,1.8838e-09,4.6709e-09,1.2631999999999999e-08,2.9706999999999996e-08,7.81642e-08
1092,1.4500000000000002,1.5118e-09,1.8931e-09,4.6381e-09,1.2584999999999998e-08,3.01556e-08,7.996059999999999e-08
1093,1.455,1.5124e-09,1.8952e-09,4.7359e-09,1.278e-08,3.0485799999999995e-08,7.908899999999999e-08
1094,1.46,1.5222e-09,1.9011e-09,4.793e-09,1.3029199999999998e-08,3.0726e-08,7.92578e-08
1095,1.465,1.5179e-09,1.8671e-09,4.7391e-09,1.3145799999999998e-08,2.961e-08,7.87876e-08
1096,1.47,1.549e-09,1.909e-09,4.7807e-09,1.3431399999999998e-08,3.1162e-08,8.036819999999999e-08
1097,1.475,1.5502e-09,1.946e-09,4.9195e-09,1.3657e-08,3.2435e-08,8.271479999999999e-08
1098,1.48,1.6039e-09,1.9647e-09,5.0213e-09,1.3693399999999999e-08,3.2534e-08,8.312879999999999e-08
1099,1.485,1.6362e-09,1.9483e-09,5.0286e-09,1.39124e-08,3.24382e-08,8.177579999999999e-08
1100,1.49,1.6035e-09,1.93e-09,5.1271e-09,1.4145399999999999e-08,3.2615199999999995e-08,8.234e-08
1101,1.495,1.5968e-09,1.9812e-09,5.1869e-09,1.4078599999999998e-08,3.38322e-08,8.373259999999999e-08
1102,1.5,1.6343e-09,1.9951e-09,5.2601e-09,1.3735599999999998e-08,3.34636e-08,8.393059999999999e-08
1103,1.5050000000000001,1.6384e-09,2.0089e-09,5.4179e-09,1.40282e-08,3.34712e-08,8.605679999999999e-08
1104,1.51,1.608e-09,2.0264e-09,5.3878e-09,1.4242999999999999e-08,3.2774999999999994e-08,8.599139999999999e-08
1105,1.5150000000000001,1.6342e-09,2.041e-09,5.3911e-09,1.43842e-08,3.4262399999999995e-08,8.437e-08
1106,1.52,1.6111e-09,2.0159e-09,5.3366e-09,1.4560599999999999e-08,3.49906e-08,8.67444e-08
1107,1.5250000000000001,1.664e-09,2.0327e-09,5.5881e-09,1.4789e-08,3.5106599999999996e-08,8.667019999999999e-08
1108,1.53,1.6666e-09,2.0363e-09,5.49e-09,1.4344999999999999e-08,3.5683199999999994e-08,8.84286e-08
1109,1.5350000000000001,1.6795e-09,2.0819e-09,5.7529e-09,1.4351999999999998e-08,3.5463199999999996e-08,9.02158e-08
1110,1.54,1.6823e-09,2.0905999999999998e-09,5.7006e-09,1.4313399999999999e-08,3.53454e-08,8.858459999999999e-08
1111,1.5450000000000002,1.6929e-09,2.0937e-09,5.7721e-09,1.4718199999999999e-08,3.5977199999999996e-08,9.031979999999999e-08
1112,1.55,1.6728e-09,2.1718e-09,5.7261e-09,1.5255999999999998e-08,3.7410599999999995e-08,9.662739999999999e-08
1113,1.5550000000000002,1.6856e-09,2.1434e-09,5.8036e-09,1.5386199999999997e-08,3.77992e-08,9.606879999999999e-08
1114,1.56,1.715e-09,2.1496e-09,5.9462e-09,1.5180799999999998e-08,3.7738599999999996e-08,9.730379999999998e-08
1115,1.5650000000000002,1.7876e-09,2.0683e-09,5.9674e-09,1.5209799999999998e-08,3.73256e-08,1.009494e-07
1116,1.57,1.7843e-09,2.098e-09,5.9397e-09,1.5097999999999997e-08,3.64714e-08,1.0209919999999999e-07
1117,1.5750000000000002,1.7652e-09,2.0815e-09,6.1252e-09,1.51668e-08,3.7647799999999996e-08,9.882579999999999e-08
1118,1.58,1.7553e-09,2.1645e-09,5.932e-09,1.547e-08,3.75394e-08,1.009176e-07
1119,1.5850000000000002,1.8028e-09,2.2012e-09,6.1289e-09,1.5534599999999998e-08,3.822719999999999e-08,9.533499999999999e-08
1120,1.59,1.8291e-09,2.2159e-09,6.1246e-09,1.5853399999999998e-08,3.7945999999999994e-08,9.55332e-08
1121,1.595,1.8174e-09,2.2247e-09,6.2973e-09,1.5961e-08,3.8555199999999994e-08,9.544539999999999e-08
1122,1.6,1.8212e-09,2.2605e-09,6.4067e-09,1.61404e-08,3.93516e-08,9.684599999999999e-08
1123,1.605,1.8455e-09,2.2663e-09,6.3974e-09,1.61234e-08,3.97016e-08,9.6803e-08
1124,1.61,1.9235e-09,2.2105e-09,6.3713e-09,1.6283799999999998e-08,3.9864799999999996e-08,9.78532e-08
1125,1.615,1.9343e-09,2.2183e-09,6.5323e-09,1.6271199999999998e-08,4.072139999999999e-08,9.928059999999999e-08
1126,1.62,1.9036e-09,2.2688e-09,6.7353e-09,1.63974e-08,3.95622e-08,9.926899999999999e-08
1127,1.625,1.9176e-09,2.3495e-09,6.692e-09,1.6675e-08,3.9808399999999997e-08,9.931359999999999e-08
1128,1.6300000000000001,1.9273e-09,2.3698e-09,6.5948e-09,1.6696399999999998e-08,3.99696e-08,1.0327539999999999e-07
1129,1.635,1.9188e-09,2.3935e-09,6.722e-09,1.66258e-08,4.0059599999999994e-08,1.0143359999999999e-07
1130,1.6400000000000001,1.9487e-09,2.3988e-09,6.9707e-09,1.7055999999999997e-08,4.0295199999999995e-08,1.0241139999999998e-07
1131,1.645,1.9204e-09,2.4563e-09,7.1006e-09,1.7281599999999997e-08,4.09544e-08,1.0318779999999999e-07
1132,1.6500000000000001,1.9741e-09,2.5231e-09,6.9777e-09,1.7254799999999997e-08,4.1059599999999997e-08,1.016854e-07
1133,1.655,1.9707e-09,2.5135e-09,6.9846e-09,1.7171e-08,4.1917799999999994e-08,1.0683259999999999e-07
1134,1.6600000000000001,1.9522e-09,2.5593e-09,6.9977e-09,1.71948e-08,4.249919999999999e-08,1.0937339999999999e-07
1135,1.665,1.9525e-09,2.5351e-09,7.157e-09,1.7126799999999998e-08,4.206499999999999e-08,1.1166279999999999e-07
1136,1.6700000000000002,2.0154e-09,2.5499e-09,7.1353e-09,1.7384599999999998e-08,4.19602e-08,1.108408e-07
1137,1.675,1.9939e-09,2.5253e-09,7.1828e-09,1.7420399999999998e-08,4.2775799999999994e-08,1.131e-07
1138,1.6800000000000002,2.0436e-09,2.5929e-09,7.1093e-09,1.78286e-08,4.2951199999999996e-08,1.1262e-07
1139,1.685,2.0249e-09,2.6861e-09,7.2225e-09,1.7977399999999998e-08,4.28428e-08,1.1218e-07
1140,1.6900000000000002,2.0718e-09,2.6709e-09,7.4237e-09,1.83276e-08,4.287819999999999e-08,1.1422e-07
1141,1.695,2.1271e-09,2.7341e-09,7.3514e-09,1.81268e-08,4.3153199999999994e-08,1.1366e-07
1142,1.7000000000000002,2.1338e-09,2.6833e-09,7.357e-09,1.838e-08,4.4058199999999994e-08,1.1523999999999999e-07
1143,1.705,2.13e-09,2.7552e-09,7.3896e-09,1.8369599999999997e-08,4.3232799999999997e-08,1.173e-07
1144,1.7100000000000002,2.1551e-09,2.7384e-09,7.4145e-09,1.8664599999999997e-08,4.47934e-08,1.1125999999999999e-07
1145,1.715,2.1883e-09,2.7511e-09,7.4441e-09,1.8697599999999998e-08,4.4070799999999994e-08,1.0968e-07
1146,1.72,2.188e-09,2.7246e-09,7.6204e-09,1.8784799999999998e-08,4.43024e-08,1.113e-07
1147,1.725,2.1863e-09,2.7695e-09,7.7103e-09,1.89688e-08,4.4437199999999994e-08,1.1288e-07
1148,1.73,2.2411e-09,2.7701e-09,7.7186e-09,1.90218e-08,4.5443199999999996e-08,1.1266e-07
1149,1.735,2.2025e-09,2.8077e-09,7.9012e-09,1.9191399999999998e-08,4.49722e-08,1.1308e-07
1150,1.74,2.235e-09,2.8518e-09,8.0208e-09,1.9404399999999998e-08,4.5898e-08,1.1484e-07
1151,1.745,2.2171e-09,2.8212e-09,8.373e-09,1.94628e-08,4.6771199999999993e-08,1.1292e-07
1152,1.75,2.255e-09,2.8676e-09,8.1962e-09,1.9745399999999998e-08,4.4725399999999994e-08,1.1592e-07
1153,1.7550000000000001,2.2451e-09,2.851e-09,8.5341e-09,1.9801399999999998e-08,4.69452e-08,1.1632e-07
1154,1.76,2.2251e-09,2.8702e-09,8.4412e-09,1.96788e-08,4.722459999999999e-08,1.1776e-07
1155,1.7650000000000001,2.2674e-09,2.8755e-09,8.2966e-09,1.9681e-08,4.6594999999999995e-08,1.1864e-07
1156,1.77,2.2773e-09,2.9535e-09,8.3719e-09,1.9637999999999997e-08,4.72964e-08,1.1874e-07
1157,1.7750000000000001,2.2681e-09,3.0382e-09,8.437e-09,1.99474e-08,4.61698e-08,1.1934e-07
1158,1.78,2.2888e-09,2.9776e-09,8.6398e-09,2.0199799999999998e-08,4.7206999999999994e-08,1.2066e-07
1159,1.7850000000000001,2.2401e-09,2.9743e-09,8.8476e-09,2.0095999999999997e-08,4.82862e-08,1.201e-07
1160,1.79,2.3142e-09,2.978e-09,8.9246e-09,2.03698e-08,4.8462599999999994e-08,1.2174e-07
1161,1.7950000000000002,2.2747e-09,3.0175e-09,8.9974e-09,2.0380799999999998e-08,4.94072e-08,1.1984e-07
1162,1.8,2.32e-09,3.0835e-09,9.2355e-09,2.0358e-08,4.84246e-08,1.1938e-07
1163,1.8050000000000002,2.2555e-09,3.2202e-09,9.3238e-09,2.0722999999999996e-08,4.9996999999999994e-08,1.2046e-07
1164,1.81,2.2754e-09,3.2017e-09,9.4185e-09,2.0758199999999997e-08,5.0077399999999994e-08,1.2352e-07
1165,1.8150000000000002,2.2685e-09,3.1394e-09,9.062e-09,2.06602e-08,4.9768999999999994e-08,1.2296e-07
1166,1.82,2.332e-09,3.1637e-09,9.2071e-09,2.0502599999999997e-08,4.8902599999999996e-08,1.2374e-07
1167,1.8250000000000002,2.3672e-09,3.1819e-09,9.3183e-09,2.10744e-08,4.8639599999999996e-08,1.2442e-07
1168,1.83,2.3343e-09,3.202e-09,9.4991e-09,2.1336999999999998e-08,4.9273399999999996e-08,1.254e-07
1169,1.8350000000000002,2.3836e-09,3.2826e-09,9.5152e-09,2.1402e-08,5.08536e-08,1.2534e-07
1170,1.84,2.4154e-09,3.3482e-09,9.4238e-09,2.14832e-08,5.137359999999999e-08,1.2442e-07
1171,1.8450000000000002,2.4966e-09,3.3678e-09,9.7136e-09,2.2060599999999996e-08,5.081519999999999e-08,1.2752e-07
1172,1.85,2.4736e-09,3.4313e-09,9.7696e-09,2.1707199999999998e-08,5.112579999999999e-08,1.2853999999999999e-07
1173,1.855,2.548e-09,3.4051e-09,9.7876e-09,2.2283e-08,5.1991799999999996e-08,1.3064e-07
1174,1.86,2.4938e-09,3.484e-09,9.8119e-09,2.2410599999999996e-08,5.1676999999999993e-08,1.3674e-07
1175,1.865,2.5183e-09,3.5094e-09,1.01587e-08,2.2229799999999997e-08,5.2229799999999994e-08,1.315e-07
1176,1.87,2.579e-09,3.5219e-09,9.9719e-09,2.21096e-08,5.2222199999999994e-08,1.3284e-07
1177,1.875,2.536e-09,3.6193e-09,1.01578e-08,2.25042e-08,5.283259999999999e-08,1.3206e-07
1178,1.8800000000000001,2.6042e-09,3.6773e-09,1.0164e-08,2.2625199999999997e-08,5.2416799999999995e-08,1.3248e-07
1179,1.885,2.6426e-09,3.6466e-09,1.0248e-08,2.28656e-08,5.3398799999999996e-08,1.3502e-07
1180,1.8900000000000001,2.6359e-09,3.7156e-09,1.0408e-08,2.32594e-08,5.3672999999999994e-08,1.3648e-07
1181,1.895,2.6449e-09,3.7941e-09,9.9052e-09,2.3438799999999998e-08,5.21656e-08,1.3402e-07
1182,1.9000000000000001,2.6999e-09,3.6598e-09,1.02593e-08,2.3722999999999997e-08,5.26506e-08,1.348e-07
1183,1.905,2.7452e-09,3.7542e-09,1.00729e-08,2.38888e-08,5.3208599999999995e-08,1.3626e-07
1184,1.9100000000000001,2.8121e-09,3.7701e-09,1.01689e-08,2.4055999999999997e-08,5.4513399999999995e-08,1.354e-07
1185,1.915,2.8776e-09,3.8083e-09,1.03233e-08,2.3967599999999998e-08,5.4824999999999996e-08,1.3708e-07
1186,1.9200000000000002,2.7959e-09,3.909e-09,1.04763e-08,2.4171599999999998e-08,5.701539999999999e-08,1.3868e-07
1187,1.925,2.7886e-09,3.8189e-09,1.04066e-08,2.4499799999999997e-08,5.7775999999999994e-08,1.3607999999999999e-07
1188,1.9300000000000002,2.8957e-09,3.9555e-09,1.04427e-08,2.4393999999999997e-08,5.7411799999999994e-08,1.3761999999999998e-07
1189,1.935,2.8951e-09,4.0019e-09,1.04639e-08,2.4233199999999997e-08,5.7422199999999994e-08,1.3754e-07
1190,1.9400000000000002,2.9076999999999998e-09,4.0452e-09,1.03573e-08,2.4347799999999997e-08,5.6697399999999997e-08,1.4374e-07
1191,1.945,2.8838e-09,3.9295e-09,1.05801e-08,2.44378e-08,5.7992999999999995e-08,1.4462e-07
1192,1.9500000000000002,2.825e-09,4.2958e-09,1.07666e-08,2.47818e-08,5.7760599999999995e-08,1.3948e-07
1193,1.955,2.8854e-09,4.2492e-09,1.06566e-08,2.4847599999999997e-08,5.7811399999999996e-08,1.4076e-07
1194,1.9600000000000002,2.8544e-09,4.1911e-09,1.06968e-08,2.50358e-08,5.895999999999999e-08,1.4431999999999998e-07
1195,1.965,2.9265e-09,4.2872e-09,1.09466e-08,2.4854999999999997e-08,5.8897999999999996e-08,1.4126e-07
1196,1.9700000000000002,3.0513e-09,4.2331e-09,1.09974e-08,2.5726999999999996e-08,5.97198e-08,1.416e-07
1197,1.975,2.9907e-09,4.1836e-09,1.11593e-08,2.6348399999999997e-08,6.028359999999999e-08,1.3984e-07
1198,1.9800000000000002,2.9929e-09,4.1793e-09,1.1460599999999999e-08,2.6254799999999998e-08,6.052099999999999e-08,1.4386e-07
1199,1.985,3.0007e-09,4.2674e-09,1.1460799999999998e-08,2.6382799999999998e-08,6.11898e-08,1.4476e-07
1200,1.99,3.0511e-09,4.2027e-09,1.14424e-08,2.6635199999999998e-08,6.141459999999999e-08,1.4582e-07
1201,1.995,3.0119e-09,4.2577e-09,1.1552599999999999e-08,2.6470399999999997e-08,6.11108e-08,1.4714e-07
1202,2.0,2.9625e-09,4.3315e-09,1.1478999999999998e-08,2.66466e-08,6.10672e-08,1.465e-07
1203,2.0,3.0103e-09,4.3622e-09,1.1544599999999998e-08,2.6849799999999998e-08,6.19982e-08,1.4866e-07
1204,1.995,3.0253e-09,4.266e-09,1.1394199999999999e-08,2.6537799999999998e-08,6.17628e-08,1.4784e-07
1205,1.99,2.9729e-09,4.3489e-09,1.1657199999999999e-08,2.66132e-08,6.21772e-08,1.4487999999999998e-07
1206,1.985,2.9634e-09,4.2918e-09,1.1538799999999999e-08,2.7139799999999996e-08,6.20278e-08,1.4308e-07
1207,1.9800000000000002,2.9305e-09,4.284e-09,1.15042e-08,2.6914e-08,6.211239999999999e-08,1.4428e-07
1208,1.975,2.9239e-09,4.2329e-09,1.1560599999999998e-08,2.6851999999999998e-08,6.21984e-08,1.4618e-07
1209,1.9700000000000002,2.9371e-09,4.274e-09,1.1604199999999998e-08,2.6511399999999997e-08,6.232579999999999e-08,1.4336e-07
1210,1.965,2.9589e-09,4.2291e-09,1.1492199999999999e-08,2.6678199999999997e-08,6.281239999999999e-08,1.4473999999999998e-07
1211,1.9600000000000002,2.9315e-09,4.2402e-09,1.1523799999999999e-08,2.67576e-08,6.175239999999999e-08,1.4263999999999999e-07
1212,1.955,2.9514e-09,4.289e-09,1.14238e-08,2.6613999999999996e-08,6.07302e-08,1.4248e-07
1213,1.9500000000000002,2.9528e-09,4.2965e-09,1.1489199999999999e-08,2.6411399999999996e-08,6.129319999999999e-08,1.4347999999999999e-07
1214,1.945,2.9673e-09,4.2722e-09,1.15962e-08,2.6367799999999997e-08,6.1646e-08,1.4284e-07
1215,1.9400000000000002,2.9889e-09,4.2361e-09,1.14626e-08,2.6244799999999997e-08,6.07314e-08,1.4282e-07
1216,1.935,2.9956e-09,4.2052e-09,1.1641599999999999e-08,2.5891999999999998e-08,6.041479999999999e-08,1.4438e-07
1217,1.9300000000000002,3.0063e-09,4.2001e-09,1.17266e-08,2.5986399999999997e-08,6.05644e-08,1.4366e-07
1218,1.925,2.9942e-09,4.2088e-09,1.1705e-08,2.5948999999999996e-08,5.940579999999999e-08,1.4333999999999999e-07
1219,1.9200000000000002,3.0212e-09,4.151e-09,1.1531199999999998e-08,2.6318799999999998e-08,6.006259999999999e-08,1.4028e-07
1220,1.915,2.8822e-09,4.1016e-09,1.1511399999999998e-08,2.5923999999999998e-08,5.8081199999999993e-08,1.4067999999999999e-07
1221,1.9100000000000001,2.947e-09,4.1859e-09,1.1365999999999999e-08,2.58118e-08,5.8421799999999994e-08,1.413e-07
1222,1.905,2.8661e-09,4.12e-09,1.1373999999999998e-08,2.6241399999999998e-08,5.8779399999999995e-08,1.4403999999999998e-07
1223,1.9000000000000001,2.9906e-09,4.2775e-09,1.1359599999999999e-08,2.57694e-08,5.8736199999999995e-08,1.4216e-07
1224,1.895,3.0132e-09,4.334e-09,1.1038999999999999e-08,2.5747999999999997e-08,5.908859999999999e-08,1.4492e-07
1225,1.8900000000000001,2.9311e-09,4.2004e-09,1.0984599999999999e-08,2.5623799999999997e-08,5.9227799999999995e-08,1.4196e-07
1226,1.885,2.8583e-09,4.2744e-09,1.09974e-08,2.5669199999999997e-08,5.8368799999999994e-08,1.4412e-07
1227,1.8800000000000001,2.9938e-09,4.1433e-09,1.0955999999999999e-08,2.5706999999999997e-08,5.852099999999999e-08,1.4361999999999999e-07
1228,1.875,2.8995e-09,4.3221e-09,1.0828e-08,2.5362399999999998e-08,5.7914799999999995e-08,1.4174e-07
1229,1.87,2.8991e-09,4.1798e-09,1.0905999999999999e-08,2.5305599999999997e-08,5.85326e-08,1.423e-07
1230,1.865,2.9645e-09,4.2241e-09,1.07752e-08,2.5430199999999998e-08,5.9110799999999995e-08,1.4088e-07
1231,1.86,3.0555e-09,4.22e-09,1.0665799999999998e-08,2.5777799999999997e-08,6.088079999999999e-08,1.4254e-07
1232,1.855,3.0429e-09,4.2243e-09,1.07402e-08,2.5486199999999998e-08,5.9218999999999996e-08,1.4282e-07
1233,1.85,2.9801e-09,4.0796e-09,1.0713799999999998e-08,2.6207799999999998e-08,5.9617e-08,1.4296e-07
1234,1.8450000000000002,2.9225e-09,4.1345e-09,1.06538e-08,2.5674999999999997e-08,5.9267599999999997e-08,1.407e-07
1235,1.84,2.8081e-09,4.1273e-09,1.0834799999999998e-08,2.56286e-08,5.9570599999999996e-08,1.4193999999999999e-07
1236,1.8350000000000002,2.8093e-09,4.0728e-09,1.0881799999999999e-08,2.5916599999999998e-08,5.9041999999999994e-08,1.3948e-07
1237,1.83,2.8776e-09,4.1568e-09,1.0745799999999998e-08,2.5384399999999996e-08,5.8704399999999996e-08,1.4179999999999999e-07
1238,1.8250000000000002,2.893e-09,4.2101e-09,1.07096e-08,2.5718999999999997e-08,5.673599999999999e-08,1.4182e-07
1239,1.82,2.921e-09,4.083e-09,1.0660599999999999e-08,2.6029399999999996e-08,5.715319999999999e-08,1.4182e-07
1240,1.8150000000000002,2.8958e-09,4.0142e-09,1.0702999999999998e-08,2.5840599999999998e-08,5.6781e-08,1.3852e-07
1241,1.81,3.006e-09,3.9529e-09,1.0491199999999999e-08,2.5897199999999998e-08,5.73388e-08,1.3844e-07
1242,1.8050000000000002,2.9532e-09,4.0494e-09,1.0646199999999999e-08,2.5791199999999997e-08,5.6771999999999994e-08,1.3794e-07
1243,1.8,2.994e-09,4.0818e-09,1.0549199999999998e-08,2.5375799999999998e-08,5.745739999999999e-08,1.37e-07
1244,1.7950000000000002,2.9667e-09,3.9506e-09,1.0546599999999998e-08,2.4776999999999997e-08,5.744639999999999e-08,1.341e-07
1245,1.79,2.9664e-09,3.9513e-09,1.0409999999999999e-08,2.4819399999999997e-08,5.640359999999999e-08,1.3522e-07
1246,1.7850000000000001,2.915e-09,3.9276e-09,1.02438e-08,2.52256e-08,5.590919999999999e-08,1.329e-07
1247,1.78,2.8898e-09,3.8968e-09,1.03212e-08,2.48458e-08,5.60838e-08,1.346e-07
1248,1.7750000000000001,2.9152e-09,3.8499e-09,1.03014e-08,2.4615799999999996e-08,5.5292799999999993e-08,1.311e-07
1249,1.77,2.8732e-09,3.8119e-09,1.0304199999999998e-08,2.43878e-08,5.5527399999999993e-08,1.3298e-07
1250,1.7650000000000001,2.8623e-09,3.8494e-09,1.0310999999999999e-08,2.38106e-08,5.5319399999999996e-08,1.3056e-07
1251,1.76,2.8977e-09,3.8466e-09,1.02032e-08,2.4169399999999998e-08,5.524359999999999e-08,1.2888e-07
1252,1.7550000000000001,2.8884e-09,4.0166e-09,1.0092799999999999e-08,2.4092399999999997e-08,5.4996399999999993e-08,1.2998e-07
1253,1.75,2.8623e-09,3.9309e-09,1.0205e-08,2.38598e-08,5.2949999999999994e-08,1.2918e-07
1254,1.745,2.8379e-09,3.9485e-09,9.894599999999998e-09,2.3784399999999998e-08,5.4542399999999995e-08,1.3018e-07
1255,1.74,2.8276e-09,4.0357e-09,9.9026e-09,2.37882e-08,5.48194e-08,1.2654e-07
1256,1.735,2.8405e-09,4.014e-09,9.876799999999999e-09,2.3623399999999998e-08,5.42256e-08,1.2984e-07
1257,1.73,2.8395e-09,3.8592e-09,9.949399999999999e-09,2.35038e-08,5.4897799999999995e-08,1.3032e-07
1258,1.725,2.8931e-09,3.8671e-09,9.7798e-09,2.3864799999999998e-08,5.571779999999999e-08,1.3124e-07
1259,1.72,2.8498e-09,3.9443e-09,9.9362e-09,2.35432e-08,5.61844e-08,1.3166e-07
1260,1.715,2.7879e-09,3.8908e-09,9.880199999999999e-09,2.3836999999999997e-08,5.50092e-08,1.305e-07
1261,1.7100000000000002,2.8044e-09,3.8291e-09,9.9228e-09,2.3800599999999997e-08,5.530819999999999e-08,1.3174e-07
1262,1.705,2.7314e-09,3.8212e-09,1.0028599999999998e-08,2.3590399999999997e-08,5.414619999999999e-08,1.3004e-07
1263,1.7000000000000002,2.7473e-09,3.9025e-09,9.1513e-09,2.3774599999999998e-08,5.41392e-08,1.3034e-07
1264,1.695,2.7056e-09,3.7319e-09,9.9785e-09,2.3816799999999997e-08,5.458299999999999e-08,1.2816e-07
1265,1.6900000000000002,2.7294e-09,3.7588e-09,9.8254e-09,2.3808199999999998e-08,5.44038e-08,1.3266e-07
1266,1.685,2.7442e-09,3.7442e-09,9.8333e-09,2.31566e-08,5.358119999999999e-08,1.2946e-07
1267,1.6800000000000002,2.6956e-09,3.6867e-09,9.8405e-09,2.3835799999999998e-08,5.319739999999999e-08,1.3024e-07
1268,1.675,2.702e-09,3.7723e-09,9.9117e-09,2.35552e-08,5.2991999999999996e-08,1.3034e-07
1269,1.6700000000000002,2.7752e-09,3.6748999999999998e-09,9.5545e-09,2.34554e-08,5.3095399999999995e-08,1.309e-07
1270,1.665,2.7338e-09,3.6902e-09,9.4949e-09,2.34642e-08,5.2778e-08,1.2964e-07
1271,1.6600000000000001,2.7245e-09,3.6372e-09,9.3879e-09,2.3192599999999996e-08,5.3204199999999995e-08,1.3064e-07
1272,1.655,2.657e-09,3.6758e-09,9.5054e-09,2.2880199999999998e-08,5.311859999999999e-08,1.2545999999999999e-07
1273,1.6500000000000001,2.6915e-09,3.5058e-09,9.2005e-09,2.3000599999999997e-08,5.2289799999999996e-08,1.2358e-07
1274,1.645,2.7098e-09,3.585e-09,9.297e-09,2.29802e-08,5.16116e-08,1.2662e-07
1275,1.6400000000000001,2.6899e-09,3.5834e-09,9.3664e-09,2.3040799999999997e-08,5.06808e-08,1.23e-07
1276,1.635,2.653e-09,3.5531e-09,9.4188e-09,2.3148199999999997e-08,5.1403399999999996e-08,1.2404e-07
1277,1.6300000000000001,2.6737e-09,3.5407e-09,9.2196e-09,2.3279399999999998e-08,5.1759999999999995e-08,1.243e-07
1278,1.625,2.5871e-09,3.5067e-09,9.1896e-09,2.3042e-08,5.226879999999999e-08,1.243e-07
1279,1.62,2.5448e-09,3.3989e-09,9.1974e-09,2.26764e-08,5.1582e-08,1.2474e-07
1280,1.615,2.5039e-09,3.4563e-09,9.1764e-09,2.2637e-08,5.1311599999999995e-08,1.2517999999999999e-07
1281,1.61,2.5368999999999998e-09,3.4138e-09,9.0028e-09,2.2488999999999997e-08,5.04288e-08,1.2434e-07
1282,1.605,2.4963e-09,3.4303e-09,9.0937e-09,2.2468799999999997e-08,4.9859199999999994e-08,1.2214e-07
1283,1.6,2.473e-09,3.3604e-09,9.0729e-09,2.2076e-08,4.8666399999999996e-08,1.2332e-07
1284,1.595,2.495e-09,3.3252e-09,8.9515e-09,2.1989199999999997e-08,5.011419999999999e-08,1.2302e-07
1285,1.59,2.4446e-09,3.2936e-09,8.8971e-09,2.2158199999999997e-08,4.9867799999999996e-08,1.2418e-07
1286,1.5850000000000002,2.484e-09,3.271e-09,8.8308e-09,2.20768e-08,4.945679999999999e-08,1.2386e-07
1287,1.58,2.4711e-09,3.2935e-09,8.7797e-09,2.18906e-08,4.94482e-08,1.2256e-07
1288,1.5750000000000002,2.4429e-09,3.3109e-09,8.8559e-09,2.1586e-08,4.933539999999999e-08,1.2211999999999998e-07
1289,1.57,2.4043e-09,3.2549e-09,8.7752e-09,2.18548e-08,4.9120999999999994e-08,1.1936e-07
1290,1.5650000000000002,2.4429e-09,3.2073e-09,8.712e-09,2.15116e-08,4.8883999999999996e-08,1.2048e-07
1291,1.56,2.4198e-09,3.1851e-09,8.7989e-09,2.1383799999999997e-08,4.843479999999999e-08,1.2141999999999998e-07
1292,1.5550000000000002,2.4115e-09,3.1662e-09,8.6872e-09,2.1356399999999998e-08,4.73232e-08,1.1984e-07
1293,1.55,2.3451e-09,3.1847e-09,8.6502e-09,2.2101199999999998e-08,4.7476599999999994e-08,1.2015999999999999e-07
1294,1.5450000000000002,2.366e-09,3.2242e-09,8.5657e-09,2.1888599999999997e-08,4.66882e-08,1.1959999999999999e-07
1295,1.54,2.328e-09,3.2646e-09,8.648e-09,2.15936e-08,4.694899999999999e-08,1.1956e-07
1296,1.5350000000000001,2.2964e-09,3.2319e-09,8.4264e-09,2.15064e-08,4.6861399999999994e-08,1.179e-07
1297,1.53,2.2559e-09,3.1678e-09,8.2729e-09,2.13068e-08,4.720219999999999e-08,1.1722e-07
1298,1.5250000000000001,2.3038e-09,3.0984e-09,8.3089e-09,2.1365399999999998e-08,4.7312399999999996e-08,1.1724e-07
1299,1.52,2.3201e-09,3.1218e-09,8.1853e-09,2.2232999999999998e-08,4.7557399999999995e-08,1.1802e-07
1300,1.5150000000000001,2.2507e-09,3.1121e-09,8.2867e-09,2.1242e-08,4.6684199999999994e-08,1.1756e-07
1301,1.51,2.2903e-09,3.1405e-09,8.3426e-09,2.1169e-08,4.5749599999999994e-08,1.1844e-07
1302,1.5050000000000001,2.221e-09,3.1402e-09,8.2928e-09,2.14772e-08,4.554679999999999e-08,1.204e-07
1303,1.5,2.2908e-09,3.0274e-09,8.2373e-09,2.1623799999999998e-08,4.5551599999999995e-08,1.1604e-07
1304,1.495,2.2607e-09,3.0229e-09,8.0145e-09,2.2388999999999996e-08,4.5796999999999996e-08,1.166e-07
1305,1.49,2.1923e-09,2.9644e-09,8.1141e-09,2.20002e-08,4.7166399999999995e-08,1.117e-07
1306,1.485,2.2222e-09,2.9996e-09,8.2529e-09,2.2105999999999996e-08,4.6338399999999996e-08,1.1264e-07
1307,1.48,2.1912e-09,2.9809e-09,8.0712e-09,2.1233199999999997e-08,4.6457e-08,1.1418e-07
1308,1.475,2.2594e-09,2.9812e-09,8.0294e-09,2.10758e-08,4.62306e-08,1.104e-07
1309,1.47,2.2674e-09,2.9046e-09,8.3413e-09,2.0985199999999997e-08,4.6542399999999996e-08,1.1108e-07
1310,1.465,2.1935e-09,2.9068e-09,8.1321e-09,2.0705399999999998e-08,4.6308999999999995e-08,1.1122e-07
1311,1.46,2.1749e-09,2.873e-09,8.196e-09,2.0453399999999996e-08,4.6272199999999997e-08,1.112e-07
1312,1.455,2.2497e-09,2.895e-09,7.8327e-09,2.02864e-08,4.5969399999999995e-08,1.0938e-07
1313,1.4500000000000002,2.2193e-09,2.9739e-09,7.7668e-09,2.0446999999999998e-08,4.5682e-08,1.108e-07
1314,1.445,2.2632e-09,2.9742e-09,7.8577e-09,2.0284599999999998e-08,4.55912e-08,1.0978e-07
1315,1.4400000000000002,2.2122e-09,2.9714e-09,7.7251e-09,2.01314e-08,4.6085799999999996e-08,1.1187999999999999e-07
1316,1.435,2.1988e-09,2.9655e-09,7.6583e-09,2.0175799999999997e-08,4.5377199999999994e-08,1.1052e-07
1317,1.4300000000000002,2.2147e-09,2.8528e-09,8.161e-09,2.04078e-08,4.5661999999999996e-08,1.1104e-07
1318,1.425,2.1599e-09,2.8581e-09,7.7352e-09,2.0138799999999998e-08,4.52818e-08,1.1134e-07
1319,1.4200000000000002,2.1857e-09,2.8374e-09,7.6938e-09,2.0034e-08,4.47266e-08,1.0824e-07
1320,1.415,2.2049e-09,2.8308e-09,7.4789e-09,1.9975399999999997e-08,4.52598e-08,1.0956e-07
1321,1.4100000000000001,2.1582e-09,2.7497e-09,7.3633e-09,2.0863399999999998e-08,4.484739999999999e-08,1.0845999999999999e-07
1322,1.405,2.1649e-09,2.8071e-09,7.4589e-09,1.9385599999999997e-08,4.5005e-08,1.0992e-07
1323,1.4000000000000001,2.1249e-09,2.8496e-09,7.4705e-09,1.9145799999999997e-08,4.5476199999999994e-08,1.0652e-07
1324,1.395,2.1229e-09,2.7787e-09,7.3512e-09,1.9433999999999997e-08,4.5125999999999997e-08,1.067e-07
1325,1.3900000000000001,2.0836e-09,2.7649e-09,7.156e-09,1.9065e-08,4.5052799999999996e-08,1.0699999999999999e-07
1326,1.385,2.0476e-09,2.7586e-09,7.2475e-09,1.8806399999999998e-08,4.4211e-08,1.0622e-07
1327,1.3800000000000001,2.0633e-09,2.6957e-09,7.173e-09,1.86846e-08,4.3862799999999996e-08,1.0461999999999999e-07
1328,1.375,2.0786e-09,2.7603e-09,7.1607e-09,1.84982e-08,4.4134599999999996e-08,1.0542e-07
1329,1.37,2.0527e-09,2.735e-09,7.1583e-09,1.84736e-08,4.4000599999999996e-08,1.0419999999999999e-07
1330,1.365,2.0386e-09,2.6788e-09,7.1196e-09,1.80618e-08,4.3149e-08,1.0427999999999999e-07
1331,1.36,2.0079e-09,2.6256e-09,7.1197e-09,1.8127599999999997e-08,4.3225e-08,1.043e-07
1332,1.355,2.0102e-09,2.6523e-09,7.0094e-09,1.7764399999999998e-08,4.2830399999999996e-08,1.0436e-07
1333,1.35,1.9559e-09,2.645e-09,6.7807999999999996e-09,1.78214e-08,4.32058e-08,1.039e-07
1334,1.345,2.0368e-09,2.6301e-09,6.7588e-09,1.7857999999999997e-08,4.2412199999999994e-08,1.0208e-07
1335,1.34,1.9411e-09,2.5735e-09,6.8406e-09,1.7940799999999997e-08,4.1888e-08,1.0154e-07
1336,1.335,1.9344e-09,2.6481e-09,6.9138e-09,1.8038e-08,4.132239999999999e-08,1.0208e-07
1337,1.33,1.9464e-09,2.6025e-09,7.0193e-09,1.7851e-08,4.1242399999999995e-08,1.0494e-07
1338,1.325,1.9963e-09,2.5821e-09,6.7439e-09,1.7647e-08,4.09278e-08,1.0336e-07
1339,1.32,1.9186e-09,2.5689e-09,6.6543e-09,1.77662e-08,4.1412399999999996e-08,1.0098e-07
1340,1.3150000000000002,1.9272e-09,2.5548e-09,6.868e-09,1.7703799999999997e-08,4.1490599999999996e-08,9.926319999999999e-08
1341,1.31,1.9547e-09,2.5021e-09,6.7919e-09,1.75972e-08,3.9986e-08,1.0001779999999999e-07
1342,1.3050000000000002,1.9955e-09,2.4871e-09,6.694e-09,1.7588e-08,4.0934999999999996e-08,1.0128599999999998e-07
1343,1.3,1.927e-09,2.3893e-09,6.5505e-09,1.7340599999999998e-08,4.01682e-08,1.00582e-07
1344,1.2950000000000002,1.9567e-09,2.3926e-09,6.5332e-09,1.7795399999999997e-08,3.8888199999999995e-08,9.960219999999999e-08
1345,1.29,1.9728e-09,2.4006e-09,6.5819e-09,1.74014e-08,3.9280199999999996e-08,9.743219999999999e-08
1346,1.2850000000000001,1.9615e-09,2.4041e-09,6.4642e-09,1.8261199999999998e-08,3.8806199999999994e-08,9.761759999999999e-08
1347,1.28,1.9381e-09,2.3687e-09,6.4125e-09,1.74652e-08,3.8953199999999996e-08,9.797319999999998e-08
1348,1.2750000000000001,1.9409e-09,2.3603e-09,6.4792e-09,1.69918e-08,3.9092799999999994e-08,9.636739999999999e-08
1349,1.27,1.8787e-09,2.3006e-09,6.3353e-09,1.7209399999999997e-08,3.9246799999999996e-08,9.67166e-08
1350,1.2650000000000001,1.9045e-09,2.3243e-09,6.4276e-09,1.7085199999999998e-08,3.83548e-08,9.572419999999999e-08
1351,1.26,1.8533e-09,2.2864e-09,6.3202e-09,1.6614e-08,3.8647999999999996e-08,9.501459999999999e-08
1352,1.2550000000000001,1.8323e-09,2.2495e-09,6.2497e-09,1.6825199999999998e-08,3.8018e-08,9.446199999999999e-08
1353,1.25,1.7562e-09,2.2277e-09,6.2561e-09,1.62782e-08,3.87014e-08,9.426659999999998e-08
1354,1.245,1.7939e-09,2.2235e-09,6.3214e-09,1.63026e-08,3.8798999999999996e-08,9.510379999999999e-08
1355,1.24,1.777e-09,2.2022e-09,6.2382e-09,1.66952e-08,3.82104e-08,9.369099999999999e-08
1356,1.235,1.7613e-09,2.1813e-09,6.2181e-09,1.6826799999999998e-08,3.8698999999999995e-08,9.607419999999999e-08
1357,1.23,1.736e-09,2.1762e-09,6.1503e-09,1.61834e-08,3.81836e-08,9.408699999999999e-08
1358,1.225,1.7958e-09,2.1366e-09,6.0273e-09,1.6048e-08,3.7845999999999994e-08,9.554039999999999e-08
1359,1.22,1.7542e-09,2.1085e-09,6.0656e-09,1.60666e-08,3.82984e-08,9.565739999999999e-08
1360,1.215,1.7213e-09,2.1201e-09,6.293e-09,1.62654e-08,3.83854e-08,9.515739999999999e-08
1361,1.21,1.7026e-09,2.0957e-09,5.9753e-09,1.61614e-08,3.7738799999999994e-08,9.418879999999999e-08
1362,1.205,1.7402e-09,2.0988e-09,6.0155e-09,1.6075199999999998e-08,3.74584e-08,9.237339999999998e-08
1363,1.2,1.6989e-09,2.1033e-09,5.9136e-09,1.5762999999999997e-08,3.6951e-08,9.340759999999999e-08
1364,1.195,1.7111e-09,2.1326e-09,5.702e-09,1.5675999999999998e-08,3.68744e-08,9.383059999999999e-08
1365,1.19,1.6844e-09,2.0796e-09,5.6889e-09,1.55052e-08,3.63446e-08,9.131559999999999e-08
1366,1.185,1.7043e-09,2.0738e-09,5.6588e-09,1.55094e-08,3.6611599999999995e-08,9.088339999999999e-08
1367,1.1800000000000002,1.692e-09,2.1105e-09,5.634e-09,1.54598e-08,3.6557599999999994e-08,8.8631e-08
1368,1.175,1.688e-09,2.0511e-09,5.6364e-09,1.5556999999999998e-08,3.63074e-08,9.02234e-08
1369,1.1700000000000002,1.6693e-09,2.0404e-09,5.6095e-09,1.5494399999999998e-08,3.5137e-08,9.14616e-08
1370,1.165,1.6787e-09,2.0011e-09,5.5466e-09,1.53734e-08,3.45186e-08,8.97782e-08
1371,1.1600000000000001,1.6375e-09,2.0085e-09,5.6199e-09,1.5199e-08,3.46546e-08,8.73656e-08
1372,1.155,1.6425e-09,1.9674e-09,5.4661e-09,1.5024199999999997e-08,3.49554e-08,8.69204e-08
1373,1.1500000000000001,1.5999e-09,1.9576e-09,5.5008e-09,1.5001199999999997e-08,3.4334999999999996e-08,8.70144e-08
1374,1.145,1.6241e-09,1.956e-09,5.4288e-09,1.50492e-08,3.39706e-08,8.591339999999999e-08
1375,1.1400000000000001,1.6256e-09,1.9394e-09,5.3767e-09,1.4737799999999998e-08,3.384e-08,8.624579999999999e-08
1376,1.135,1.6246e-09,1.9778e-09,5.3833e-09,1.4531599999999999e-08,3.3630199999999995e-08,8.545419999999999e-08
1377,1.1300000000000001,1.586e-09,2.001e-09,5.3734e-09,1.4490999999999999e-08,3.3649199999999997e-08,8.54526e-08
1378,1.125,1.6728e-09,1.8837e-09,5.2153e-09,1.4500599999999999e-08,3.34106e-08,8.36568e-08
1379,1.12,1.6506e-09,1.9144e-09,5.3638e-09,1.4288799999999999e-08,3.3515399999999995e-08,8.28374e-08
1380,1.115,1.5986e-09,1.8677e-09,5.2459e-09,1.3956599999999999e-08,3.313e-08,8.24996e-08
1381,1.11,1.5728e-09,1.8966e-09,5.4831e-09,1.4144199999999998e-08,3.3537799999999995e-08,8.172279999999999e-08
1382,1.105,1.5667e-09,1.9079e-09,5.2419e-09,1.3895599999999999e-08,3.37448e-08,8.169719999999999e-08
1383,1.1,1.5212e-09,1.8314e-09,5.1092e-09,1.38182e-08,3.3307599999999994e-08,8.151259999999999e-08
1384,1.095,1.4903e-09,1.8831e-09,5.2204e-09,1.34358e-08,3.28196e-08,8.0671e-08
1385,1.09,1.4638e-09,1.8119e-09,4.9475e-09,1.3360399999999999e-08,3.27592e-08,8.002419999999999e-08
1386,1.085,1.4495e-09,1.8423e-09,5.1048e-09,1.3624399999999999e-08,3.2176199999999994e-08,7.989899999999999e-08
1387,1.08,1.4546e-09,1.8774e-09,5.0667e-09,1.3595399999999999e-08,3.1794399999999995e-08,7.9329e-08
1388,1.075,1.4965e-09,1.9167e-09,5.0948e-09,1.3823199999999998e-08,3.21998e-08,7.936539999999999e-08
1389,1.07,1.5206e-09,1.837e-09,5.0919e-09,1.3529399999999998e-08,3.16306e-08,8.076959999999999e-08
1390,1.065,1.4833e-09,1.8242e-09,5.0076e-09,1.3378199999999998e-08,3.1751199999999995e-08,8.002739999999999e-08
1391,1.06,1.4993e-09,1.7598e-09,4.895e-09,1.32034e-08,3.1727e-08,7.943799999999999e-08
1392,1.0550000000000002,1.5256e-09,1.8459e-09,4.8391e-09,1.3384199999999999e-08,3.17646e-08,7.872699999999999e-08
1393,1.05,1.4724e-09,1.8135e-09,4.8411e-09,1.27808e-08,3.1819599999999995e-08,7.784079999999999e-08
1394,1.0450000000000002,1.4983e-09,1.8216e-09,4.687e-09,1.29346e-08,3.18358e-08,7.69142e-08
1395,1.04,1.4635e-09,1.8065e-09,4.784e-09,1.2770599999999999e-08,3.1181999999999994e-08,7.487699999999999e-08
1396,1.0350000000000001,1.4632e-09,1.7668e-09,4.5994e-09,1.2481e-08,3.1215799999999996e-08,7.519639999999999e-08
1397,1.03,1.4725e-09,1.7624e-09,4.6223e-09,1.27082e-08,3.1106399999999996e-08,7.478e-08
1398,1.0250000000000001,1.426e-09,1.7713e-09,4.7018e-09,1.2606199999999998e-08,3.0997199999999994e-08,7.376699999999999e-08
1399,1.02,1.4034e-09,1.7731e-09,4.5952e-09,1.2581599999999998e-08,3.05244e-08,7.403999999999999e-08
1400,1.0150000000000001,1.3771e-09,1.771e-09,4.5187e-09,1.2393399999999999e-08,2.9640999999999997e-08,7.400539999999999e-08
1401,1.01,1.3796e-09,1.7421e-09,4.5523e-09,1.2481599999999999e-08,2.8975799999999997e-08,7.279879999999999e-08
1402,1.0050000000000001,1.3921e-09,1.7364e-09,4.509e-09,1.2139799999999999e-08,2.9643799999999996e-08,7.32094e-08
1403,1.0,1.4004e-09,1.7251e-09,4.4732e-09,1.21276e-08,2.9552799999999996e-08,7.33398e-08
1404,0.995,1.3703e-09,1.6996e-09,4.5187e-09,1.21596e-08,2.9398799999999997e-08,7.14946e-08
1405,0.9900000000000001,1.3707e-09,1.6574e-09,4.3233e-09,1.1967999999999998e-08,2.9226799999999997e-08,7.096e-08
1406,0.9850000000000001,1.359e-09,1.6356e-09,4.2942e-09,1.1853799999999999e-08,2.8490799999999996e-08,7.272319999999999e-08
1407,0.9800000000000001,1.3455e-09,1.6208e-09,4.1639e-09,1.1794e-08,2.8404199999999998e-08,6.992359999999999e-08
1408,0.9750000000000001,1.3279e-09,1.6007e-09,4.2315e-09,1.1517399999999998e-08,2.7996399999999997e-08,6.998179999999999e-08
1409,0.9700000000000001,1.3111e-09,1.5442e-09,4.1699e-09,1.13892e-08,2.7756199999999998e-08,6.96648e-08
1410,0.9650000000000001,1.3267e-09,1.5703e-09,4.1578e-09,1.14592e-08,2.7872999999999998e-08,6.833759999999999e-08
1411,0.9600000000000001,1.3037e-09,1.5652e-09,4.2519e-09,1.1541199999999998e-08,2.8091199999999997e-08,6.6551e-08
1412,0.9550000000000001,1.332e-09,1.5724e-09,4.0135e-09,1.14268e-08,2.7084199999999997e-08,6.710839999999999e-08
1413,0.9500000000000001,1.3509e-09,1.5572e-09,4.028e-09,1.13114e-08,2.7106399999999996e-08,6.642599999999999e-08
1414,0.9450000000000001,1.3214e-09,1.5574e-09,4.0783e-09,1.11464e-08,2.66086e-08,6.691499999999999e-08
1415,0.9400000000000001,1.2988e-09,1.5206e-09,3.9431e-09,1.11606e-08,2.6617399999999998e-08,6.58338e-08
1416,0.935,1.262e-09,1.5173e-09,4.0303e-09,1.08712e-08,2.5239599999999998e-08,6.62546e-08
1417,0.93,1.2376e-09,1.4508e-09,4.057e-09,1.08652e-08,2.62028e-08,6.581679999999999e-08
1418,0.925,1.2194e-09,1.4527e-09,4.0826e-09,1.0834599999999999e-08,2.6030199999999996e-08,6.642799999999999e-08
1419,0.92,1.2342e-09,1.4524999999999999e-09,3.9252e-09,1.0555599999999999e-08,2.5878e-08,6.392339999999999e-08
1420,0.915,1.2118e-09,1.4621e-09,3.9175e-09,1.07006e-08,2.5250399999999996e-08,6.446259999999999e-08
1421,0.91,1.2196e-09,1.4335e-09,3.8975e-09,1.0495199999999998e-08,2.4184599999999996e-08,6.50114e-08
1422,0.905,1.209e-09,1.4255e-09,3.8388e-09,1.0491999999999999e-08,2.4922999999999998e-08,6.40878e-08
1423,0.9,1.1969e-09,1.4244e-09,3.7573e-09,1.03614e-08,2.5306199999999996e-08,6.241939999999999e-08
1424,0.895,1.1657e-09,1.3953e-09,3.6659e-09,1.02556e-08,2.4747199999999997e-08,6.24586e-08
1425,0.89,1.1696e-09,1.4033e-09,3.6124e-09,1.02114e-08,2.4988e-08,6.256179999999999e-08
1426,0.885,1.1677e-09,1.3793e-09,3.6698e-09,1.0235399999999999e-08,2.4714e-08,6.142879999999999e-08
1427,0.88,1.1623e-09,1.3675e-09,3.6565e-09,1.0063799999999999e-08,2.4914199999999998e-08,6.257619999999999e-08
1428,0.875,1.1742e-09,1.3604e-09,3.5712e-09,1.0139599999999998e-08,2.4513799999999996e-08,6.214079999999999e-08
1429,0.87,1.1518e-09,1.3427e-09,3.5874e-09,9.667599999999999e-09,2.43364e-08,6.121459999999999e-08
1430,0.865,1.0962e-09,1.3005e-09,3.6019e-09,9.3673e-09,2.38456e-08,6.056599999999999e-08
1431,0.86,1.1144e-09,1.2745e-09,3.6198e-09,9.5852e-09,2.3525799999999997e-08,6.001659999999999e-08
1432,0.8550000000000001,1.1194e-09,1.2712e-09,3.4556e-09,9.3439e-09,2.32066e-08,5.9591399999999996e-08
1433,0.8500000000000001,1.0951e-09,1.254e-09,3.4502e-09,9.0049e-09,2.34866e-08,5.99536e-08
1434,0.8450000000000001,1.0919e-09,1.261e-09,3.3845e-09,8.9149e-09,2.2197999999999998e-08,5.86152e-08
1435,0.8400000000000001,1.095e-09,1.2543e-09,3.4375999999999998e-09,8.9411e-09,2.31492e-08,5.7322599999999995e-08
1436,0.8350000000000001,1.1016e-09,1.265e-09,3.4773e-09,8.9532e-09,2.2975399999999997e-08,5.700719999999999e-08
1437,0.8300000000000001,1.1003e-09,1.2348e-09,3.4151e-09,8.6421e-09,2.25824e-08,5.625859999999999e-08
1438,0.8250000000000001,1.0906e-09,1.227e-09,3.336e-09,8.6584e-09,2.2068399999999998e-08,5.508779999999999e-08
1439,0.8200000000000001,1.0977e-09,1.2224e-09,3.3899e-09,8.4232e-09,2.1917999999999998e-08,5.47822e-08
1440,0.8150000000000001,1.0669e-09,1.2338e-09,3.4213e-09,8.1569e-09,2.1796399999999997e-08,5.617439999999999e-08
1441,0.81,1.0577e-09,1.2002e-09,3.2016e-09,8.1436e-09,2.1620799999999998e-08,5.59214e-08
1442,0.805,1.0617e-09,1.1906e-09,3.2676e-09,7.8862e-09,2.1552799999999997e-08,5.308079999999999e-08
1443,0.8,1.0435e-09,1.1474e-09,3.1866e-09,7.9122e-09,2.1127399999999996e-08,5.441959999999999e-08
1444,0.795,1.0151e-09,1.1183e-09,3.0973e-09,7.8565e-09,2.0868999999999996e-08,5.3574999999999995e-08
1445,0.79,1.0135e-09,1.1229e-09,3.1212e-09,7.6993e-09,2.04206e-08,5.2450599999999996e-08
1446,0.785,1.0123e-09,1.1299e-09,3.0742e-09,7.7031e-09,2.0818399999999997e-08,5.40106e-08
1447,0.78,1.0052e-09,1.152e-09,3.0598e-09,7.7082e-09,2.03014e-08,5.25566e-08
1448,0.775,9.6355e-10,1.1228e-09,2.9994e-09,7.5548e-09,1.9829399999999997e-08,5.2960199999999997e-08
1449,0.77,9.5171e-10,1.1014e-09,2.9493e-09,7.7354e-09,1.9500999999999997e-08,5.1316599999999994e-08
1450,0.765,9.268300000000001e-10,1.0862e-09,2.9333e-09,7.396e-09,1.93682e-08,5.019999999999999e-08
1451,0.76,9.4472e-10,1.0829e-09,2.8861e-09,7.266e-09,1.9159999999999998e-08,5.02674e-08
1452,0.755,9.441800000000001e-10,1.0878e-09,2.7869e-09,7.1562e-09,1.8957999999999997e-08,4.8943199999999995e-08
1453,0.75,9.190900000000001e-10,1.0449e-09,2.8538e-09,7.2173e-09,1.8747199999999997e-08,4.82112e-08
1454,0.745,9.006100000000001e-10,1.0494e-09,2.8162e-09,6.9363e-09,1.90636e-08,4.7690399999999994e-08
1455,0.74,9.1342e-10,1.0484e-09,2.7122e-09,7.0573e-09,1.87744e-08,4.769979999999999e-08
1456,0.735,9.2128e-10,1.0416e-09,2.6258e-09,6.8682e-09,1.86158e-08,4.7826999999999995e-08
1457,0.73,9.3578e-10,1.0132e-09,2.6739e-09,6.7731e-09,1.80946e-08,4.6119e-08
1458,0.7250000000000001,8.952900000000001e-10,1.0198e-09,2.5482e-09,6.5759e-09,1.77408e-08,4.638239999999999e-08
1459,0.7200000000000001,9.1048e-10,1.0054e-09,2.4913e-09,6.6625e-09,1.79756e-08,4.4658599999999995e-08
1460,0.7150000000000001,8.790000000000001e-10,1.0017e-09,2.4742e-09,6.4606e-09,1.7165e-08,4.4131999999999994e-08
1461,0.7100000000000001,8.8418e-10,9.7787e-10,2.4054e-09,6.3294e-09,1.7177e-08,4.43214e-08
1462,0.7050000000000001,8.546200000000001e-10,9.4691e-10,2.416e-09,6.2651e-09,1.63914e-08,4.4090399999999995e-08
1463,0.7000000000000001,8.4673e-10,9.314500000000001e-10,2.3936e-09,6.0524e-09,1.66908e-08,4.3867199999999996e-08
1464,0.6950000000000001,8.297e-10,9.2128e-10,2.4316e-09,5.9477e-09,1.67296e-08,4.399159999999999e-08
1465,0.6900000000000001,8.2665e-10,9.101800000000001e-10,2.3173e-09,6.0062e-09,1.6898799999999997e-08,4.2500199999999994e-08
1466,0.685,8.156500000000001e-10,9.080500000000001e-10,2.3377e-09,5.806e-09,1.62328e-08,4.282459999999999e-08
1467,0.68,7.767900000000001e-10,8.8389e-10,2.2819e-09,5.7818e-09,1.59088e-08,4.1677799999999994e-08
1468,0.675,7.899300000000001e-10,8.742800000000001e-10,2.2317e-09,5.5127e-09,1.5926399999999998e-08,4.0776999999999995e-08
1469,0.67,7.681000000000001e-10,8.632700000000001e-10,2.2305e-09,5.5825e-09,1.545e-08,3.9975999999999993e-08
1470,0.665,7.494700000000001e-10,8.3751e-10,2.1801e-09,5.6074e-09,1.5185e-08,4.0085799999999995e-08
1471,0.66,7.441400000000001e-10,8.300800000000001e-10,2.1216e-09,5.3633e-09,1.4845799999999999e-08,3.8950399999999997e-08
1472,0.655,7.238e-10,8.168e-10,2.099e-09,5.2099e-09,1.4711399999999999e-08,3.9051199999999994e-08
1473,0.65,7.013300000000001e-10,8.043300000000001e-10,2.0751e-09,5.0673e-09,1.4641999999999998e-08,3.8364799999999996e-08
1474,0.645,7.177e-10,7.949800000000001e-10,2.0859e-09,4.9667e-09,1.4425599999999998e-08,3.71582e-08
1475,0.64,7.3207e-10,7.888200000000001e-10,2.0448e-09,4.8906e-09,1.38402e-08,3.74688e-08
1476,0.635,6.8287e-10,7.7534e-10,2.0101e-09,4.7355e-09,1.3839199999999998e-08,3.6438799999999995e-08
1477,0.63,7.195500000000001e-10,7.6929e-10,1.9422e-09,4.6891e-09,1.3777799999999998e-08,3.5417799999999996e-08
1478,0.625,7.204e-10,7.579200000000001e-10,1.9737e-09,4.7128e-09,1.3633199999999998e-08,3.6866599999999993e-08
1479,0.62,6.8692e-10,7.4387e-10,1.8319e-09,4.5871e-09,1.3167599999999999e-08,3.65234e-08
1480,0.615,6.6879e-10,7.308600000000001e-10,1.8205e-09,4.5946e-09,1.34756e-08,3.5322599999999996e-08
1481,0.61,6.620700000000001e-10,7.1499e-10,1.8178e-09,4.6945e-09,1.31044e-08,3.51036e-08
1482,0.605,6.662800000000001e-10,7.056800000000001e-10,1.8204e-09,4.4064e-09,1.2823799999999999e-08,3.4314799999999996e-08
1483,0.6,6.5222e-10,7.0954e-10,1.7878e-09,4.3463e-09,1.2762399999999999e-08,3.2888199999999994e-08
1484,0.595,6.522500000000001e-10,6.943700000000001e-10,1.7201e-09,4.2464e-09,1.2496799999999998e-08,3.2480599999999996e-08
1485,0.5900000000000001,6.273000000000001e-10,6.888900000000001e-10,1.7139e-09,4.2544e-09,1.18278e-08,3.18128e-08
1486,0.5850000000000001,6.3192e-10,6.8235e-10,1.7343e-09,4.0159e-09,1.15906e-08,3.16236e-08
1487,0.5800000000000001,6.429300000000001e-10,6.716300000000001e-10,1.6651e-09,4.0323e-09,1.1336199999999999e-08,3.1186199999999996e-08
1488,0.5750000000000001,6.239700000000001e-10,6.543e-10,1.6152e-09,3.869e-09,1.1079199999999999e-08,3.0441399999999996e-08
1489,0.5700000000000001,6.1085e-10,6.475800000000001e-10,1.5666e-09,3.7998e-09,1.09334e-08,3.0504e-08
1490,0.5650000000000001,6.0397e-10,6.3038e-10,1.5577e-09,3.7092e-09,1.0794199999999998e-08,2.99604e-08
1491,0.56,6.0368e-10,6.324e-10,1.5052e-09,3.6689e-09,1.1124599999999999e-08,2.9323799999999998e-08
1492,0.555,5.643700000000001e-10,6.156300000000001e-10,1.4863e-09,3.7369e-09,1.0893799999999999e-08,2.8744199999999997e-08
1493,0.55,5.5356e-10,6.154500000000001e-10,1.4484e-09,3.5133e-09,1.05082e-08,2.9074199999999997e-08
1494,0.545,5.4461e-10,5.8654e-10,1.4092e-09,3.5022e-09,1.04012e-08,2.7684999999999996e-08
1495,0.54,5.3698e-10,5.9581e-10,1.3953e-09,3.3711e-09,1.0349999999999998e-08,2.6767599999999997e-08
1496,0.535,5.2091e-10,5.701e-10,1.3964e-09,3.3768e-09,1.0002199999999998e-08,2.62698e-08
1497,0.53,5.1256e-10,5.647200000000001e-10,1.3416e-09,3.2661e-09,1.0094199999999998e-08,2.5617999999999998e-08
1498,0.525,5.2313e-10,5.646e-10,1.3087e-09,3.1692e-09,8.9609e-09,2.4985399999999997e-08
1499,0.52,5.203400000000001e-10,5.6839e-10,1.2739e-09,3.1444e-09,9.3517e-09,2.5462599999999996e-08
1500,0.515,4.930600000000001e-10,5.401300000000001e-10,1.2762e-09,3.0974e-09,9.3811e-09,2.52138e-08
1501,0.51,4.7965e-10,5.3363e-10,1.2368e-09,3.0528e-09,8.9887e-09,2.41546e-08
1502,0.505,4.725000000000001e-10,5.3096e-10,1.2341e-09,2.9907e-09,8.6719e-09,2.3416799999999996e-08
1503,0.5,4.7583e-10,5.188e-10,1.1991e-09,2.9088e-09,8.3964e-09,2.3471999999999997e-08
1504,0.49500000000000005,4.5487000000000005e-10,4.9471e-10,1.1766e-09,2.8202e-09,8.1098e-09,2.2711199999999998e-08
1505,0.49000000000000005,4.4655e-10,4.985700000000001e-10,1.1603e-09,2.7434e-09,7.9613e-09,2.22534e-08
1506,0.48500000000000004,4.5024000000000004e-10,4.7957e-10,1.1483e-09,2.6783e-09,7.4933e-09,2.1655599999999997e-08
1507,0.48000000000000004,4.3864000000000005e-10,4.757e-10,1.1121e-09,2.6535e-09,7.7204e-09,2.16732e-08
1508,0.47500000000000003,4.1517e-10,4.5349000000000005e-10,1.0852e-09,2.6194e-09,7.2909e-09,2.1067399999999998e-08
1509,0.47000000000000003,4.1123000000000004e-10,4.6135e-10,1.0515e-09,2.5222e-09,7.0241e-09,2.09246e-08
1510,0.465,4.1547e-10,4.4362e-10,1.041e-09,2.4883e-09,6.8533e-09,2.039e-08
1511,0.46,3.9848000000000005e-10,4.4286e-10,1.0483e-09,2.4439e-09,6.639e-09,1.9801399999999998e-08
1512,0.455,4.0479000000000006e-10,4.1517e-10,9.880800000000002e-10,2.3945e-09,6.3942e-09,1.96526e-08
1513,0.45,3.8495000000000005e-10,4.1785e-10,9.671000000000001e-10,2.3588e-09,6.252e-09,1.94352e-08
1514,0.445,3.9004000000000003e-10,3.9954000000000005e-10,9.269000000000001e-10,2.2775e-09,6.1997e-09,1.9046199999999998e-08
1515,0.44,3.5989000000000004e-10,3.9621e-10,9.025900000000001e-10,2.2721e-09,5.9755e-09,1.8228e-08
1516,0.435,3.7582000000000005e-10,3.8545000000000005e-10,9.0568e-10,2.1192e-09,5.8669e-09,1.7854599999999998e-08
1517,0.43,3.5888e-10,3.8166000000000006e-10,8.8248e-10,2.0433e-09,5.7293e-09,1.7315399999999998e-08
1518,0.42500000000000004,3.7079e-10,3.5923e-10,8.590400000000001e-10,1.9956e-09,5.6647e-09,1.68994e-08
1519,0.42000000000000004,3.4046000000000003e-10,3.5705e-10,8.413500000000001e-10,1.9308e-09,5.4576e-09,1.6472799999999997e-08
1520,0.41500000000000004,3.5326000000000003e-10,3.5314000000000003e-10,8.334e-10,1.8728e-09,5.2753e-09,1.6236199999999998e-08
1521,0.41000000000000003,3.3253000000000004e-10,3.4956000000000003e-10,8.0539e-10,1.8272e-09,5.2953e-09,1.61224e-08
1522,0.405,3.3082e-10,3.2895000000000004e-10,7.900900000000001e-10,1.7895e-09,4.9271e-09,1.56556e-08
1523,0.4,3.1251000000000004e-10,3.3139000000000003e-10,7.572400000000001e-10,1.7462e-09,4.8634e-09,1.5352799999999998e-08
1524,0.395,3.179e-10,3.2677e-10,7.520700000000001e-10,1.6776e-09,4.7944e-09,1.4949999999999998e-08
1525,0.39,3.0549000000000005e-10,3.1728e-10,7.329800000000001e-10,1.6569e-09,4.7059e-09,1.4621399999999999e-08
1526,0.385,3.0122e-10,3.1307000000000004e-10,7.220100000000001e-10,1.6307e-09,4.6221e-09,1.42986e-08
1527,0.38,2.8915000000000003e-10,3.0338000000000004e-10,6.983000000000001e-10,1.5824e-09,4.485e-09,1.3830999999999998e-08
1528,0.375,2.9315e-10,2.8948e-10,6.961900000000001e-10,1.5826e-09,4.2744e-09,1.35788e-08
1529,0.37,2.8156e-10,2.8668000000000004e-10,6.7643e-10,1.5098e-09,4.2132e-09,1.3344999999999998e-08
1530,0.365,2.8596e-10,2.7451e-10,6.5887e-10,1.4669e-09,4.0782e-09,1.3094599999999999e-08
1531,0.36000000000000004,2.7583e-10,2.7262000000000004e-10,6.2923e-10,1.4452e-09,4.0217e-09,1.29498e-08
1532,0.35500000000000004,2.7589e-10,2.5995e-10,6.224500000000001e-10,1.377e-09,3.8071e-09,1.25942e-08
1533,0.35000000000000003,2.5244e-10,2.6470000000000003e-10,6.0897e-10,1.3963e-09,3.7851e-09,1.2311399999999999e-08
1534,0.34500000000000003,2.5559000000000004e-10,2.4101000000000003e-10,5.8789e-10,1.3177e-09,3.7314e-09,1.1972399999999998e-08
1535,0.34,2.469e-10,2.454e-10,5.728400000000001e-10,1.2876e-09,3.6205e-09,1.1737199999999999e-08
1536,0.335,2.4570000000000004e-10,2.3415e-10,5.579300000000001e-10,1.252e-09,3.5063e-09,1.1410599999999999e-08
1537,0.33,2.3274000000000002e-10,2.3485e-10,5.3982e-10,1.2507e-09,3.4007e-09,1.1267e-08
1538,0.325,2.3020000000000002e-10,2.2308000000000002e-10,5.5736e-10,1.2143e-09,3.3571e-09,1.09244e-08
1539,0.32,2.2290000000000003e-10,2.2000000000000002e-10,5.0841e-10,1.1512e-09,3.1436e-09,1.07092e-08
1540,0.315,2.2555e-10,2.0365000000000002e-10,5.023e-10,1.1089e-09,3.1716e-09,1.0500199999999999e-08
1541,0.31,2.1942000000000003e-10,2.0647e-10,4.81e-10,1.0959e-09,3.0067e-09,1.0133999999999998e-08
1542,0.305,2.2005e-10,1.9658e-10,4.7441e-10,1.046e-09,2.8858e-09,9.1645e-09
1543,0.3,2.0703e-10,1.9549000000000001e-10,4.6350000000000005e-10,1.0263e-09,2.8734e-09,9.6052e-09
1544,0.29500000000000004,2.0708000000000002e-10,1.8467000000000002e-10,4.4479e-10,1.0081e-09,2.7763e-09,9.1757e-09
1545,0.29000000000000004,1.9811000000000003e-10,1.8619e-10,4.3884000000000006e-10,9.748900000000001e-10,2.7165e-09,8.9181e-09
1546,0.28500000000000003,2.0264e-10,1.785e-10,4.2416e-10,9.362700000000001e-10,2.6223e-09,8.5771e-09
1547,0.28,1.9303e-10,1.7795000000000002e-10,4.0418000000000005e-10,9.066200000000001e-10,2.5163e-09,8.4309e-09
1548,0.275,1.8545000000000002e-10,1.6764e-10,4.0932000000000004e-10,8.7075e-10,2.5077e-09,8.2513e-09
1549,0.27,1.7624e-10,1.6582e-10,3.8057e-10,8.852800000000001e-10,2.4044e-09,7.9973e-09
1550,0.265,1.7476000000000003e-10,1.5619e-10,3.7664e-10,8.4726e-10,2.3714e-09,7.7242e-09
1551,0.26,1.7028e-10,1.5524000000000002e-10,3.6692e-10,8.0365e-10,2.2322e-09,7.5103e-09
1552,0.255,1.7033000000000002e-10,1.4398e-10,3.6387e-10,7.711400000000001e-10,2.2236e-09,7.2677e-09
1553,0.25,1.6380000000000002e-10,1.4551000000000002e-10,3.4263000000000004e-10,7.589300000000001e-10,2.1205e-09,7.0509e-09
1554,0.24500000000000002,1.5939e-10,1.3792e-10,3.363e-10,7.3736e-10,2.071e-09,6.8699e-09
1555,0.24000000000000002,1.5255e-10,1.3761e-10,3.2809e-10,7.3584e-10,1.9958e-09,6.6708e-09
1556,0.23500000000000001,1.5229000000000002e-10,1.3232000000000001e-10,3.2002000000000005e-10,7.139500000000001e-10,1.8739e-09,6.3531e-09
1557,0.23,1.4884e-10,1.2941000000000002e-10,3.0347000000000004e-10,6.7485e-10,1.846e-09,6.1596e-09
1558,0.225,1.4212000000000002e-10,1.2174e-10,3.0827e-10,6.572400000000001e-10,1.7655e-09,5.9304e-09
1559,0.22,1.3655e-10,1.2086e-10,2.8700000000000004e-10,6.281e-10,1.7179e-09,5.7912e-09
1560,0.215,1.3048e-10,1.1355000000000001e-10,2.8256e-10,6.152800000000001e-10,1.696e-09,5.6152e-09
1561,0.21000000000000002,1.27e-10,1.1131000000000001e-10,2.6817e-10,5.9358e-10,1.6159e-09,5.4771e-09
1562,0.20500000000000002,1.1871e-10,1.0509000000000001e-10,2.6117000000000004e-10,5.829400000000001e-10,1.5783e-09,5.1963e-09
1563,0.2,1.1819e-10,1.0318000000000001e-10,2.6071e-10,5.469500000000001e-10,1.5038e-09,4.9938e-09
1564,0.195,1.1257e-10,1.0078000000000001e-10,2.4533e-10,5.128400000000001e-10,1.4549e-09,4.7881e-09
1565,0.19,1.1410000000000001e-10,9.990000000000001e-11,2.3462e-10,5.226300000000001e-10,1.4336e-09,4.6422e-09
1566,0.185,1.0615e-10,9.872000000000001e-11,2.2877000000000003e-10,4.8468e-10,1.3761e-09,4.4872e-09
1567,0.18000000000000002,1.1031e-10,9.736000000000001e-11,2.1641e-10,4.896e-10,1.3342e-09,4.322e-09
1568,0.17500000000000002,9.878000000000001e-11,9.07228e-11,2.0926e-10,4.489e-10,1.2793e-09,4.1531e-09
1569,0.17,1.0377000000000001e-10,8.67758e-11,2.0606e-10,4.3368000000000005e-10,1.218e-09,4.0046e-09
1570,0.165,9.734000000000001e-11,8.07108e-11,1.9700000000000002e-10,4.1683000000000005e-10,1.1763e-09,3.8818e-09
1571,0.16,9.615000000000001e-11,7.4152e-11,1.9411000000000002e-10,4.1323000000000003e-10,1.1265e-09,3.7089e-09
1572,0.155,8.96612e-11,7.174819999999999e-11,1.8898e-10,3.9334e-10,1.0827e-09,3.5676e-09
1573,0.15,8.75412e-11,6.92242e-11,1.786e-10,3.8698000000000004e-10,1.0452999999999999e-09,3.4716e-09
1574,0.14500000000000002,8.05622e-11,6.32054e-11,1.7105000000000002e-10,3.6874e-10,1.003e-09,3.3805e-09
1575,0.14,7.55828e-11,5.92712e-11,1.7004000000000001e-10,3.5548000000000005e-10,9.374800000000002e-10,3.2515e-09
1576,0.135,7.43594e-11,5.862159999999999e-11,1.6019000000000002e-10,3.3703e-10,9.307100000000001e-10,3.1129e-09
1577,0.13,7.40146e-11,5.47824e-11,1.5488e-10,3.3112000000000004e-10,8.866100000000001e-10,2.9728e-09
1578,0.125,7.6048e-11,5.29104e-11,1.4720000000000002e-10,3.1266000000000003e-10,8.455700000000001e-10,2.8626e-09
1579,0.12000000000000001,7.07778e-11,4.8844e-11,1.4313e-10,3.0059000000000004e-10,8.001000000000001e-10,2.6998e-09
1580,0.115,6.19496e-11,4.60826e-11,1.3295000000000002e-10,2.8509000000000005e-10,7.766600000000001e-10,2.5906e-09
1581,0.11,5.61218e-11,4.37394e-11,1.3146e-10,2.7603000000000003e-10,7.373e-10,2.5149e-09
1582,0.10500000000000001,5.5935e-11,4.1748e-11,1.1777e-10,2.6032000000000004e-10,7.164900000000001e-10,2.4089e-09
1583,0.1,5.4087e-11,4.02794e-11,1.19e-10,2.5109e-10,6.7494e-10,2.2775e-09
1584,0.095,4.88488e-11,3.81348e-11,1.0607e-10,2.4311e-10,6.4876e-10,2.1627e-09
1585,0.09000000000000001,4.67868e-11,3.5044399999999996e-11,1.1077000000000001e-10,2.3253000000000002e-10,6.082900000000001e-10,2.1055e-09
1586,0.085,4.5402e-11,3.28806e-11,1.0333000000000001e-10,2.2114000000000002e-10,5.887900000000001e-10,2.0153e-09
1587,0.08,4.08386e-11,3.01394e-11,1.0136000000000001e-10,2.0356000000000002e-10,5.4904e-10,1.9179e-09
1588,0.075,3.55242e-11,3.016e-11,8.89314e-11,1.9638000000000002e-10,5.351500000000001e-10,1.7815e-09
1589,0.07,3.4956e-11,2.8253999999999998e-11,8.21682e-11,1.844e-10,4.969300000000001e-10,1.6807e-09
1590,0.065,3.16488e-11,2.6636e-11,7.48124e-11,1.7711000000000002e-10,4.736800000000001e-10,1.576e-09
1591,0.060000000000000005,3.2057e-11,2.30504e-11,6.78896e-11,1.6197e-10,4.3064e-10,1.4891e-09
1592,0.055,2.80952e-11,2.1335e-11,6.22842e-11,1.5398000000000002e-10,4.0995e-10,1.3708e-09
1593,0.05,2.46028e-11,1.86944e-11,5.70902e-11,1.3897e-10,3.6951000000000005e-10,1.2795e-09
1594,0.045000000000000005,2.2501e-11,1.84516e-11,5.07928e-11,1.3165e-10,3.4648000000000003e-10,1.163e-09
1595,0.04,1.9635799999999998e-11,1.64326e-11,4.77318e-11,1.1658e-10,3.0587e-10,1.0765e-09
1596,0.035,1.76526e-11,1.45138e-11,4.10602e-11,1.0717e-10,2.8195000000000004e-10,9.4269e-10
1597,0.030000000000000002,1.51472e-11,1.2370599999999999e-11,3.57114e-11,8.9085e-11,2.3819000000000003e-10,8.3534e-10
1598,0.025,1.2851e-11,1.02378e-11,2.99364e-11,7.18982e-11,2.1129000000000003e-10,7.0824e-10
1599,0.02,1.1215599999999999e-11,6.30968e-12,2.32622e-11,5.63838e-11,1.6474000000000002e-10,5.873900000000001e-10
1600,0.015000000000000001,6.1046599999999996e-12,4.25381e-12,1.72896e-11,4.1527399999999996e-11,1.32e-10,4.5179000000000005e-10
1601,0.01,3.26257e-12,2.29949e-12,1.06592e-11,2.6137399999999998e-11,8.270679999999999e-11,3.1356e-10
1602,0.005,4.2165e-13,1.2248e-13,2.4714899999999996e-12,1.13708e-11,3.86422e-11,1.475e-10
1603,0.0,2.3956799999999997e-12,2.0223499999999998e-12,2.5960599999999997e-12,2.59545e-12,2.7110999999999996e-12,1.32834e-11

## Sheet: Figure2d and 2e
SetupTitle, I-t sensor
PrimitiveTest, I/V-t Sampling
TestParameter, Context.MainFrame, B1500A
TestParameter, Channel.UnitType, SMU, SMU
TestParameter, Channel.Unit, SMU1:HR, SMU4:HR
TestParameter, Channel.IName, ID, IS
TestParameter, Channel.VName, VD, VS
TestParameter, Channel.Mode, V, COMMON
TestParameter, Channel.Index,
TestParameter, Channel.Time, Time
TestParameter, Measurement.Port.Unit, SMU1:HR, SMU4:HR
TestParameter, Measurement.Port.SeriesResistor, NONE, NONE
TestParameter, Measurement.Port.Filter, ON, ON
TestParameter, Measurement.Port.OutputVoltageComparison, 0, 0
TestParameter, Measurement.Sampling.Scale, LINEAR
TestParameter, Measurement.Sampling.Interval, 0.002
TestParameter, Measurement.Sampling.Count, 100001
TestParameter, Measurement.Sampling.HoldTime, 0
TestParameter, Measurement.Sampling.BaseHoldTime, 0
TestParameter, Measurement.Sampling.OutputSequence, SEQUENTIAL
TestParameter, Measurement.PostOutput.Value, SOURCE
TestParameter, Measurement.PostOutput.Retention, OFF
TestParameter, Measurement.Bias.Source, 1, 0
TestParameter, Measurement.Bias.Compliance, 1E-05, 0.1
TestParameter, Measurement.Monitor.Unit, SMU1:HR, SMU4:HR
TestParameter, Measurement.Monitor.Adc, HR ADC, HR ADC
TestParameter, Measurement.Monitor.Measurement, Compliance Side, Compliance Side
TestParameter, Measurement.Monitor.RangingMode, LIMITED, LIMITED
TestParameter, Measurement.Monitor.RangeBoundary, 1nA, 1nA
TestParameter, Measurement.Monitor.RangeRating, BY FULL RANGE, BY FULL RANGE
TestParameter, Measurement.Monitor.RangeRatingCoeff, 50, 50
TestParameter, Measurement.Adc.HighSpeed.Mode, AUTO
TestParameter, Measurement.Adc.HighSpeed.Coeff, 1
TestParameter, Measurement.Adc.HighResolution.AutoZero, OFF
TestParameter, Measurement.Adc.HighResolution.Mode, AUTO
TestParameter, Measurement.Adc.HighResolution.Coeff, 6
TestParameter, Measurement.WaitTime.Source.Coeff, 1
TestParameter, Measurement.WaitTime.Source.Offset, 0
TestParameter, Measurement.WaitTime.Monitor.Coeff, 1
TestParameter, Measurement.WaitTime.Monitor.Offset, 0
TestParameter, Function.User.Name, I
TestParameter, Function.User.Unit, A
TestParameter, Function.User.Definition, abs(ID)
TestParameter, Output.Graph.Enabled, true
TestParameter, Output.Graph.XAxis.Data, Time
TestParameter, Output.Graph.XAxis.Scale, Linear
TestParameter, Output.Graph.XAxis.Left, 0
TestParameter, Output.Graph.XAxis.Right, 10
TestParameter, Output.Graph.YAxis.Data, I
TestParameter, Output.Graph.YAxis.Scale, Log
TestParameter, Output.Graph.YAxis.Bottom, 0
TestParameter, Output.Graph.YAxis.Top, 1
TestParameter, Output.Graph.YAxis.Group,
TestParameter, AutoAnalysis.Interpolation, false
TestParameter, AutoAnalysis.Line1.Enabled, false
TestParameter, AutoAnalysis.Line1.Type, 1
TestParameter, AutoAnalysis.Line1.Fix, True
TestParameter, AutoAnalysis.Line1.YAxis, 0
TestParameter, AutoAnalysis.Line1.Point1.Type, 0
TestParameter, AutoAnalysis.Line1.Point1.XY.X,
TestParameter, AutoAnalysis.Line1.Point1.XY.Y,
TestParameter, AutoAnalysis.Line1.Point1.Data.Var,
TestParameter, AutoAnalysis.Line1.Point1.Data.Condition,
TestParameter, AutoAnalysis.Line1.Point1.Data.Start, false
TestParameter, AutoAnalysis.Line1.Point1.Data.StartVar,
TestParameter, AutoAnalysis.Line1.Point1.Data.StartCondition,
TestParameter, AutoAnalysis.Line1.Point2.Type, 0
TestParameter, AutoAnalysis.Line1.Point2.XY.X,
TestParameter, AutoAnalysis.Line1.Point2.XY.Y,
TestParameter, AutoAnalysis.Line1.Point2.Data.Var,
TestParameter, AutoAnalysis.Line1.Point2.Data.Condition,
TestParameter, AutoAnalysis.Line1.Point2.Data.Start, false
TestParameter, AutoAnalysis.Line1.Point2.Data.StartVar,
TestParameter, AutoAnalysis.Line1.Point2.Data.StartCondition,
TestParameter, AutoAnalysis.Line1.GradientExpr, 0
TestParameter, AutoAnalysis.Line2.Enabled, false
TestParameter, AutoAnalysis.Line2.Type, 1
TestParameter, AutoAnalysis.Line2.Fix, True
TestParameter, AutoAnalysis.Line2.YAxis, 0
TestParameter, AutoAnalysis.Line2.Point1.Type, 0
TestParameter, AutoAnalysis.Line2.Point1.XY.X,
TestParameter, AutoAnalysis.Line2.Point1.XY.Y,
TestParameter, AutoAnalysis.Line2.Point1.Data.Var,
TestParameter, AutoAnalysis.Line2.Point1.Data.Condition,
TestParameter, AutoAnalysis.Line2.Point1.Data.Start, false
TestParameter, AutoAnalysis.Line2.Point1.Data.StartVar,
TestParameter, AutoAnalysis.Line2.Point1.Data.StartCondition,
TestParameter, AutoAnalysis.Line2.Point2.Type, 0
TestParameter, AutoAnalysis.Line2.Point2.XY.X,
TestParameter, AutoAnalysis.Line2.Point2.XY.Y,
TestParameter, AutoAnalysis.Line2.Point2.Data.Var,
TestParameter, AutoAnalysis.Line2.Point2.Data.Condition,
TestParameter, AutoAnalysis.Line2.Point2.Data.Start, false
TestParameter, AutoAnalysis.Line2.Point2.Data.StartVar,
TestParameter, AutoAnalysis.Line2.Point2.Data.StartCondition,
TestParameter, AutoAnalysis.Line2.GradientExpr, 0
TestParameter, AutoAnalysis.Marker.Enabled, false
TestParameter, AutoAnalysis.Marker.Data.Var,
TestParameter, AutoAnalysis.Marker.Data.Condition,
TestParameter, AutoAnalysis.Marker.Data.Start, false
TestParameter, AutoAnalysis.Marker.Data.StartVar,
TestParameter, AutoAnalysis.Marker.Data.StartCondition,
TestParameter, Measurement.Sampling.StopCondition.Enabled, false
TestParameter, Measurement.Sampling.StopCondition.EnableDelay, 0
TestParameter, Measurement.Sampling.StopCondition.Name,
TestParameter, Measurement.Sampling.StopCondition.Threshold, 0
TestParameter, Measurement.Sampling.StopCondition.Event, Val > Th
TestParameter, Measurement.Sampling.StopCondition.EventCount, 1
MetaData, TestRecord.EntryPoint, true
MetaData, TestRecord.RecordTime, 11/24/2021 04:45:57
MetaData, TestRecord.TestTarget,
MetaData, TestRecord.IterationIndex, 172
MetaData, TestRecord.Preservation, true
MetaData, TestRecord.Flag,
MetaData, TestRecord.Remarks,
MetaData, TestRecord.LinkKey, 89698f18-2d73-428f-8344-135967814eab
AnalysisSetup, Analysis.Setup.Vector.Graph.Enabled, true
AnalysisSetup, Analysis.Setup.Vector.Graph.ActiveYAxis, 0
AnalysisSetup, Analysis.Setup.Vector.Graph.LeftYAxis, 0
AnalysisSetup, Analysis.Setup.Vector.Graph.RightYAxis, -1
AnalysisSetup, Analysis.Setup.Vector.Graph.XAxis.Name, Time
AnalysisSetup, Analysis.Setup.Vector.Graph.XAxis.GroupName,
AnalysisSetup, Analysis.Setup.Vector.Graph.XAxis.Unit, s
AnalysisSetup, Analysis.Setup.Vector.Graph.XAxis.Scale, Linear
AnalysisSetup, Analysis.Setup.Vector.Graph.XAxis.Left, 0.024
AnalysisSetup, Analysis.Setup.Vector.Graph.XAxis.Right, 730.00000000000011
AnalysisSetup, Analysis.Setup.Vector.Graph.YAxis.Name, I
AnalysisSetup, Analysis.Setup.Vector.Graph.YAxis.GroupName,
AnalysisSetup, Analysis.Setup.Vector.Graph.YAxis.Unit, A
AnalysisSetup, Analysis.Setup.Vector.Graph.YAxis.Scale, Log
AnalysisSetup, Analysis.Setup.Vector.Graph.YAxis.Bottom, 1E-09
AnalysisSetup, Analysis.Setup.Vector.Graph.YAxis.Top, 1E-06
AnalysisSetup, Analysis.Setup.Vector.Graph.Operation.Marker.Enabled, false
AnalysisSetup, Analysis.Setup.Vector.Graph.Operation.Marker.Interpolation, false
AnalysisSetup, Analysis.Setup.Vector.Graph.Operation.Marker.Index, 0
AnalysisSetup, Analysis.Setup.Vector.Graph.Operation.Marker.Step, 0
AnalysisSetup, Analysis.Setup.Vector.Graph.Operation.Cursor.Enabled, false
AnalysisSetup, Analysis.Setup.Vector.Graph.Operation.Cursor.Active, true
AnalysisSetup, Analysis.Setup.Vector.Graph.Operation.Cursor.NormalX, 0.006816662465615307
AnalysisSetup, Analysis.Setup.Vector.Graph.Operation.Cursor.NormalY, 0.5
AnalysisSetup, Analysis.Setup.Vector.Graph.Operation.Line1.Enabled, false
AnalysisSetup, Analysis.Setup.Vector.Graph.Operation.Line1.Active, false
AnalysisSetup, Analysis.Setup.Vector.Graph.Operation.Line1.Fix, false
AnalysisSetup, Analysis.Setup.Vector.Graph.Operation.Line1.Type, 1
AnalysisSetup, Analysis.Setup.Vector.Graph.Operation.Line1.YAxisIndex, 0
AnalysisSetup, Analysis.Setup.Vector.Graph.Operation.Line1.LastIndex, -1
AnalysisSetup, Analysis.Setup.Vector.Graph.Operation.Line1.LastStep, -1
AnalysisSetup, Analysis.Setup.Vector.Graph.Operation.Line1.Cursor1.Enabled, false
AnalysisSetup, Analysis.Setup.Vector.Graph.Operation.Line1.Cursor1.Active, false
AnalysisSetup, Analysis.Setup.Vector.Graph.Operation.Line1.Cursor1.NormalX, 0.006816662465615307
AnalysisSetup, Analysis.Setup.Vector.Graph.Operation.Line1.Cursor1.NormalY, 0.5
AnalysisSetup, Analysis.Setup.Vector.Graph.Operation.Line1.Cursor2.Enabled, false
AnalysisSetup, Analysis.Setup.Vector.Graph.Operation.Line1.Cursor2.Active, false
AnalysisSetup, Analysis.Setup.Vector.Graph.Operation.Line1.Cursor2.NormalX, 0.006816662465615307
AnalysisSetup, Analysis.Setup.Vector.Graph.Operation.Line1.Cursor2.NormalY, 0.5
AnalysisSetup, Analysis.Setup.Vector.Graph.Operation.Line1.Gradient,
AnalysisSetup, Analysis.Setup.Vector.Graph.Operation.Line2.Enabled, false
AnalysisSetup, Analysis.Setup.Vector.Graph.Operation.Line2.Active, false
AnalysisSetup, Analysis.Setup.Vector.Graph.Operation.Line2.Fix, false
AnalysisSetup, Analysis.Setup.Vector.Graph.Operation.Line2.Type, 1
AnalysisSetup, Analysis.Setup.Vector.Graph.Operation.Line2.YAxisIndex, 0
AnalysisSetup, Analysis.Setup.Vector.Graph.Operation.Line2.LastIndex, -1
AnalysisSetup, Analysis.Setup.Vector.Graph.Operation.Line2.LastStep, -1
AnalysisSetup, Analysis.Setup.Vector.Graph.Operation.Line2.Cursor1.Enabled, false
AnalysisSetup, Analysis.Setup.Vector.Graph.Operation.Line2.Cursor1.Active, false
AnalysisSetup, Analysis.Setup.Vector.Graph.Operation.Line2.Cursor1.NormalX, 0.006816662465615307
AnalysisSetup, Analysis.Setup.Vector.Graph.Operation.Line2.Cursor1.NormalY, 0.5
AnalysisSetup, Analysis.Setup.Vector.Graph.Operation.Line2.Cursor2.Enabled, false
AnalysisSetup, Analysis.Setup.Vector.Graph.Operation.Line2.Cursor2.Active, false
AnalysisSetup, Analysis.Setup.Vector.Graph.Operation.Line2.Cursor2.NormalX, 0.006816662465615307
AnalysisSetup, Analysis.Setup.Vector.Graph.Operation.Line2.Cursor2.NormalY, 0.5
AnalysisSetup, Analysis.Setup.Vector.Graph.Operation.Line2.Gradient,
AnalysisSetup, Analysis.Setup.Vector.Graph.Preference.BackgroundColor, -1
AnalysisSetup, Analysis.Setup.Vector.Graph.Preference.TextColor, -16777215
AnalysisSetup, Analysis.Setup.Vector.Graph.Preference.GridColor, -3618616
AnalysisSetup, Analysis.Setup.Vector.Graph.Preference.LineColor, -65336
AnalysisSetup, Analysis.Setup.Vector.Graph.Preference.Plots.Y1.Visible, true
AnalysisSetup, Analysis.Setup.Vector.Graph.Preference.Plots.Y1.PlotColor, -16777036
AnalysisSetup, Analysis.Setup.Vector.Graph.Preference.Plots.Y1.Thickness, 2
AnalysisSetup, Analysis.Setup.Vector.Graph.Preference.Plots.Y2.Visible, true
AnalysisSetup, Analysis.Setup.Vector.Graph.Preference.Plots.Y2.PlotColor, -16711808
AnalysisSetup, Analysis.Setup.Vector.Graph.Preference.Plots.Y2.Thickness, 1
AnalysisSetup, Analysis.Setup.Vector.Graph.Preference.Plots.Y3.Visible, true
AnalysisSetup, Analysis.Setup.Vector.Graph.Preference.Plots.Y3.PlotColor, -16731136
AnalysisSetup, Analysis.Setup.Vector.Graph.Preference.Plots.Y3.Thickness, 1
AnalysisSetup, Analysis.Setup.Vector.Graph.Preference.Plots.Y4.Visible, true
AnalysisSetup, Analysis.Setup.Vector.Graph.Preference.Plots.Y4.PlotColor, -8892376
AnalysisSetup, Analysis.Setup.Vector.Graph.Preference.Plots.Y4.Thickness, 1
AnalysisSetup, Analysis.Setup.Vector.Graph.Preference.Plots.Y5.Visible, true
AnalysisSetup, Analysis.Setup.Vector.Graph.Preference.Plots.Y5.PlotColor, -65536
AnalysisSetup, Analysis.Setup.Vector.Graph.Preference.Plots.Y5.Thickness, 1
AnalysisSetup, Analysis.Setup.Vector.Graph.Preference.Plots.Y6.Visible, true
AnalysisSetup, Analysis.Setup.Vector.Graph.Preference.Plots.Y6.PlotColor, -14336
AnalysisSetup, Analysis.Setup.Vector.Graph.Preference.Plots.Y6.Thickness, 1
AnalysisSetup, Analysis.Setup.Vector.Graph.Preference.Plots.Y7.Visible, true
AnalysisSetup, Analysis.Setup.Vector.Graph.Preference.Plots.Y7.PlotColor, -6946586
AnalysisSetup, Analysis.Setup.Vector.Graph.Preference.Plots.Y7.Thickness, 1
AnalysisSetup, Analysis.Setup.Vector.Graph.Preference.Plots.Y8.Visible, true
AnalysisSetup, Analysis.Setup.Vector.Graph.Preference.Plots.Y8.PlotColor, -16733546
AnalysisSetup, Analysis.Setup.Vector.Graph.Preference.Plots.Y8.Thickness, 1
AnalysisSetup, Analysis.Setup.Vector.Graph.Preference.Text.AxisTitle.FontName, Tahoma
AnalysisSetup, Analysis.Setup.Vector.Graph.Preference.Text.AxisTitle.RelativeSize, Medium
AnalysisSetup, Analysis.Setup.Vector.Graph.Preference.Text.AxisTitle.Size, 7
AnalysisSetup, Analysis.Setup.Vector.Graph.Preference.Text.ScaleText.FontName, Tahoma
AnalysisSetup, Analysis.Setup.Vector.Graph.Preference.Text.ScaleText.RelativeSize, Medium
AnalysisSetup, Analysis.Setup.Vector.Graph.Preference.Text.ScaleText.Size, 7
AnalysisSetup, Analysis.Setup.Vector.Graph.Preference.Text.Legend.FontName, Tahoma
AnalysisSetup, Analysis.Setup.Vector.Graph.Preference.Text.Legend.RelativeSize, Medium
AnalysisSetup, Analysis.Setup.Vector.Graph.Preference.Text.Legend.Size, 7
AnalysisSetup, Analysis.Setup.Vector.Graph.Preference.Scale.LogTickedDecadeCount, 6
AnalysisSetup, Analysis.Setup.Vector.Graph.Preference.LogoVisible, true
AnalysisSetup, Analysis.Setup.Vector.Graph.Preference.GridVisible, true
AnalysisSetup, Analysis.Setup.Vector.Graph.Preference.SetupSummaryVisible, false
AnalysisSetup, Analysis.Setup.Vector.Graph.Notes,
AnalysisSetup, Analysis.Setup.Preference.GraphVisible, true
AnalysisSetup, Analysis.Setup.Preference.ListVisible, true
AnalysisSetup, Analysis.Setup.Preference.ScalarVisible, true
AnalysisSetup, Analysis.Setup.Title, I-t sensor
Dimension1, 100001, 100001, 100001
Dimension2, 1, 1, 1
DataName, Time, ID, I
DataValue, 0.02492, 2.0676E-09, 2.0676E-09
DataValue, 0.030690000000000002, 2.0474E-09, 2.0474E-09
DataValue, 0.03665, 2.0169E-09, 2.0169E-09
DataValue, 0.04265, 2.0068E-09, 2.0068E-09
DataValue, 0.048650000000000006, 2.0058E-09, 2.0058E-09
DataValue, 0.054650000000000004, 1.9838E-09, 1.9838E-09
DataValue, 0.06065, 1.9896E-09, 1.9896E-09
DataValue, 0.06669, 2.0317E-09, 2.0317E-09
DataValue, 0.07265, 1.9504E-09, 1.9504E-09
DataValue, 0.07869000000000001, 1.953E-09, 1.953E-09
DataValue, 0.08469, 1.909E-09, 1.909E-09
DataValue, 0.09069, 1.9262E-09, 1.9262E-09
DataValue, 0.096690000000000012, 1.9292E-09, 1.9292E-09
DataValue, 0.10080000000000002, 1.9363E-09, 1.9363E-09
DataValue, 0.10468000000000001, 1.9564E-09, 1.9564E-09
DataValue, 0.10867, 1.9424E-09, 1.9424E-09
DataValue, 0.11464, 2.0205E-09, 2.0205E-09
DataValue, 0.11863000000000001, 2.0215E-09, 2.0215E-09
DataValue, 0.12262, 1.9944E-09, 1.9944E-09
DataValue, 0.12753, 1.9735E-09, 1.9735E-09
DataValue, 0.13263, 1.9889E-09, 1.9889E-09
DataValue, 0.13667, 1.9804E-09, 1.9804E-09
DataValue, 0.14062000000000002, 1.988E-09, 1.988E-09
DataValue, 0.14668, 1.9979E-09, 1.9979E-09
DataValue, 0.15063000000000001, 1.9637E-09, 1.9637E-09
DataValue, 0.15462, 2.0203E-09, 2.0203E-09
DataValue, 0.16022, 2.0295E-09, 2.0295E-09
DataValue, 0.16467, 2.0102E-09, 2.0102E-09
DataValue, 0.16868000000000002, 2.0235E-09, 2.0235E-09
DataValue, 0.17277, 2.0139E-09, 2.0139E-09
DataValue, 0.17753000000000002, 1.9941E-09, 1.9941E-09
DataValue, 0.18269000000000002, 1.9896E-09, 1.9896E-09
DataValue, 0.18864, 1.9329E-09, 1.9329E-09
DataValue, 0.19469000000000003, 1.9462E-09, 1.9462E-09
DataValue, 0.20065000000000002, 2.0109E-09, 2.0109E-09
DataValue, 0.20665000000000003, 2.0231E-09, 2.0231E-09
DataValue, 0.21270000000000003, 1.9715E-09, 1.9715E-09
DataValue, 0.21869000000000002, 1.9564E-09, 1.9564E-09
DataValue, 0.22465000000000002, 1.9251E-09, 1.9251E-09
DataValue, 0.23065000000000002, 1.8902E-09, 1.8902E-09
DataValue, 0.23496000000000003, 1.8988E-09, 1.8988E-09
DataValue, 0.24093000000000003, 1.897E-09, 1.897E-09
DataValue, 0.24464000000000002, 1.9434E-09, 1.9434E-09
DataValue, 0.24863000000000002, 1.9717E-09, 1.9717E-09
DataValue, 0.25413, 1.966E-09, 1.966E-09
DataValue, 0.25864000000000004, 2.0016E-09, 2.0016E-09
DataValue, 0.26262, 1.985E-09, 1.985E-09
DataValue, 0.26684, 1.9823E-09, 1.9823E-09
DataValue, 0.27267, 1.9435E-09, 1.9435E-09
DataValue, 0.27868000000000004, 1.9375E-09, 1.9375E-09
DataValue, 0.28469, 1.8937E-09, 1.8937E-09
DataValue, 0.29068000000000005, 1.8858E-09, 1.8858E-09
DataValue, 0.29478000000000004, 1.9357E-09, 1.9357E-09
DataValue, 0.29952, 1.8754E-09, 1.8754E-09
DataValue, 0.30465000000000003, 1.8775E-09, 1.8775E-09
DataValue, 0.30878, 1.9223E-09, 1.9223E-09
DataValue, 0.31267, 1.9392E-09, 1.9392E-09
DataValue, 0.31864000000000003, 1.9008E-09, 1.9008E-09
DataValue, 0.32262, 1.9223E-09, 1.9223E-09
DataValue, 0.32662, 1.9782E-09, 1.9782E-09
DataValue, 0.33198000000000005, 1.9723E-09, 1.9723E-09
DataValue, 0.33667, 1.9766E-09, 1.9766E-09
DataValue, 0.34062000000000003, 1.981E-09, 1.981E-09
DataValue, 0.34490000000000004, 1.9694E-09, 1.9694E-09
DataValue, 0.35117000000000004, 1.9035E-09, 1.9035E-09
DataValue, 0.35669, 1.9469E-09, 1.9469E-09
DataValue, 0.36265000000000003, 1.9008E-09, 1.9008E-09
DataValue, 0.36865000000000003, 1.9805E-09, 1.9805E-09
DataValue, 0.37470000000000003, 1.9989E-09, 1.9989E-09
DataValue, 0.38069000000000003, 1.924E-09, 1.924E-09
DataValue, 0.38665000000000005, 1.9196E-09, 1.9196E-09
DataValue, 0.39269000000000004, 1.9125E-09, 1.9125E-09
DataValue, 0.39869000000000004, 1.9496E-09, 1.9496E-09
DataValue, 0.40479000000000004, 1.9614E-09, 1.9614E-09
DataValue, 0.41065, 1.997E-09, 1.997E-09
DataValue, 0.4167, 1.9494E-09, 1.9494E-09
DataValue, 0.42265, 1.9669E-09, 1.9669E-09
DataValue, 0.42869, 1.9652E-09, 1.9652E-09
DataValue, 0.43469, 1.8894E-09, 1.8894E-09
DataValue, 0.44069, 1.9011E-09, 1.9011E-09
DataValue, 0.44665000000000005, 1.9012E-09, 1.9012E-09
DataValue, 0.45269000000000004, 1.9371E-09, 1.9371E-09
DataValue, 0.45865000000000006, 1.9068E-09, 1.9068E-09
DataValue, 0.46465000000000006, 1.8685E-09, 1.8685E-09
DataValue, 0.47065, 1.8662E-09, 1.8662E-09
DataValue, 0.4767, 1.8895E-09, 1.8895E-09
DataValue, 0.48265, 1.9225E-09, 1.9225E-09
DataValue, 0.48865000000000003, 1.8754E-09, 1.8754E-09
DataValue, 0.49465000000000003, 1.8785E-09, 1.8785E-09
DataValue, 0.50065, 1.8917E-09, 1.8917E-09
DataValue, 0.50665, 1.9363E-09, 1.9363E-09
DataValue, 0.51269000000000009, 1.8861E-09, 1.8861E-09
DataValue, 0.51865, 1.8453E-09, 1.8453E-09
DataValue, 0.52465000000000006, 1.9396E-09, 1.9396E-09
DataValue, 0.53065000000000007, 1.919E-09, 1.919E-09
DataValue, 0.53665000000000007, 1.8835E-09, 1.8835E-09
DataValue, 0.54265000000000008, 1.8925E-09, 1.8925E-09
DataValue, 0.54874, 1.9082E-09, 1.9082E-09
DataValue, 0.55469, 1.8737E-09, 1.8737E-09
DataValue, 0.55882000000000009, 1.9331E-09, 1.9331E-09
DataValue, 0.56264, 1.9329E-09, 1.9329E-09
DataValue, 0.56900000000000006, 1.8269E-09, 1.8269E-09
DataValue, 0.57469, 1.8882E-09, 1.8882E-09
DataValue, 0.58069, 1.8253E-09, 1.8253E-09
DataValue, 0.58478000000000008, 1.8193E-09, 1.8193E-09
DataValue, 0.58862, 1.8122E-09, 1.8122E-09
DataValue, 0.59267, 1.8646E-09, 1.8646E-09
DataValue, 0.59793000000000007, 1.8507E-09, 1.8507E-09
DataValue, 0.6026800000000001, 1.9115E-09, 1.9115E-09
DataValue, 0.60663, 1.9207E-09, 1.9207E-09
DataValue, 0.6107800000000001, 1.912E-09, 1.912E-09
DataValue, 0.61463, 1.8887E-09, 1.8887E-09
DataValue, 0.61867, 1.8981E-09, 1.8981E-09
DataValue, 0.62262000000000006, 1.9287999999999998E-09, 1.9287999999999998E-09
DataValue, 0.62678, 1.9614E-09, 1.9614E-09
DataValue, 0.63068, 1.9783E-09, 1.9783E-09
DataValue, 0.63467000000000007, 1.969E-09, 1.969E-09
DataValue, 0.63867000000000007, 1.9673E-09, 1.9673E-09
DataValue, 0.64407, 1.9399E-09, 1.9399E-09
DataValue, 0.64941, 1.925E-09, 1.925E-09
DataValue, 0.65465000000000007, 1.8721E-09, 1.8721E-09
DataValue, 0.66068, 1.897E-09, 1.897E-09
DataValue, 0.66665000000000008, 1.9038E-09, 1.9038E-09
DataValue, 0.67265000000000008, 1.8754E-09, 1.8754E-09
DataValue, 0.67869, 1.8546E-09, 1.8546E-09
DataValue, 0.68469, 1.8308E-09, 1.8308E-09
DataValue, 0.69170000000000009, 1.8186E-09, 1.8186E-09
DataValue, 0.6966500000000001, 1.8154E-09, 1.8154E-09
DataValue, 0.70273000000000008, 1.8948E-09, 1.8948E-09
DataValue, 0.70869, 1.9771E-09, 1.9771E-09
DataValue, 0.71478000000000008, 1.9787E-09, 1.9787E-09
DataValue, 0.72065, 1.8834E-09, 1.8834E-09
DataValue, 0.7267, 1.8988E-09, 1.8988E-09
DataValue, 0.73265, 1.936E-09, 1.936E-09
DataValue, 0.73865, 1.9753E-09, 1.9753E-09
DataValue, 0.74465, 1.8836E-09, 1.8836E-09
DataValue, 0.74878000000000011, 1.8984E-09, 1.8984E-09
DataValue, 0.75387, 1.8708E-09, 1.8708E-09
DataValue, 0.75869000000000009, 1.8746E-09, 1.8746E-09
DataValue, 0.76267000000000007, 1.9492E-09, 1.9492E-09
DataValue, 0.76689000000000007, 1.9473E-09, 1.9473E-09
DataValue, 0.7706400000000001, 1.9356E-09, 1.9356E-09
DataValue, 0.77462000000000009, 1.8846E-09, 1.8846E-09
DataValue, 0.77867000000000008, 1.9184E-09, 1.9184E-09
DataValue, 0.78283, 1.9597E-09, 1.9597E-09
DataValue, 0.78669000000000011, 1.9418E-09, 1.9418E-09
DataValue, 0.7906700000000001, 1.9686E-09, 1.9686E-09
DataValue, 0.7946200000000001, 1.9229E-09, 1.9229E-09
DataValue, 0.79948000000000008, 1.9232E-09, 1.9232E-09
DataValue, 0.80529000000000006, 1.9281E-09, 1.9281E-09
DataValue, 0.81063000000000007, 1.9067E-09, 1.9067E-09
DataValue, 0.81674, 1.8695E-09, 1.8695E-09
DataValue, 0.82263000000000008, 1.8687E-09, 1.8687E-09
DataValue, 0.82869, 1.858E-09, 1.858E-09
DataValue, 0.83468000000000009, 1.9863E-09, 1.9863E-09
DataValue, 0.83882000000000012, 1.9864E-09, 1.9864E-09
DataValue, 0.84262, 1.9746E-09, 1.9746E-09
DataValue, 0.84836000000000011, 1.828E-09, 1.828E-09
DataValue, 0.85263000000000011, 1.8973E-09, 1.8973E-09
DataValue, 0.85668000000000011, 1.8877E-09, 1.8877E-09
DataValue, 0.86084, 1.8775E-09, 1.8775E-09
DataValue, 0.86464000000000008, 1.947E-09, 1.947E-09
DataValue, 0.86867, 1.9641E-09, 1.9641E-09
DataValue, 0.87262000000000006, 1.9349E-09, 1.9349E-09
DataValue, 0.87752000000000008, 1.8679E-09, 1.8679E-09
DataValue, 0.88263, 1.9369E-09, 1.9369E-09
DataValue, 0.88667000000000007, 1.9542E-09, 1.9542E-09
DataValue, 0.89062000000000008, 1.9615E-09, 1.9615E-09
DataValue, 0.8974700000000001, 1.9614E-09, 1.9614E-09
DataValue, 0.90265000000000006, 1.9525E-09, 1.9525E-09
DataValue, 0.90865000000000007, 1.9515E-09, 1.9515E-09
DataValue, 0.91465000000000007, 1.9587E-09, 1.9587E-09
DataValue, 0.92069000000000012, 1.903E-09, 1.903E-09
DataValue, 0.92669000000000012, 1.9481E-09, 1.9481E-09
DataValue, 0.93269000000000013, 1.9753E-09, 1.9753E-09
DataValue, 0.93874000000000013, 1.9303E-09, 1.9303E-09
DataValue, 0.94464, 1.8578E-09, 1.8578E-09
DataValue, 0.95064, 1.9589E-09, 1.9589E-09
DataValue, 0.95669, 1.8994E-09, 1.8994E-09
DataValue, 0.96077000000000012, 1.8871E-09, 1.8871E-09
DataValue, 0.96464, 1.9009E-09, 1.9009E-09
DataValue, 0.96862, 1.8495E-09, 1.8495E-09
DataValue, 0.97464000000000006, 1.8899E-09, 1.8899E-09
DataValue, 0.97867, 1.8928E-09, 1.8928E-09
DataValue, 0.98267, 1.8698E-09, 1.8698E-09
DataValue, 0.98803000000000007, 1.8652E-09, 1.8652E-09
DataValue, 0.99267, 1.7942E-09, 1.7942E-09
DataValue, 0.99662000000000006, 1.7641E-09, 1.7641E-09
DataValue, 1.00088, 1.7629E-09, 1.7629E-09
DataValue, 1.00693, 1.7946E-09, 1.7946E-09
DataValue, 1.01264, 1.9653E-09, 1.9653E-09
DataValue, 1.01868, 1.9296E-09, 1.9296E-09
DataValue, 1.02469, 1.9896E-09, 1.9896E-09
DataValue, 1.03068, 1.9631E-09, 1.9631E-09
DataValue, 1.03664, 1.8923E-09, 1.8923E-09
DataValue, 1.04079, 1.8851E-09, 1.8851E-09
DataValue, 1.0466900000000001, 1.8405E-09, 1.8405E-09
DataValue, 1.05264, 1.8693E-09, 1.8693E-09
DataValue, 1.0586900000000001, 1.8808E-09, 1.8808E-09
DataValue, 1.06298, 1.8819E-09, 1.8819E-09
DataValue, 1.0688900000000001, 1.869E-09, 1.869E-09
DataValue, 1.07464, 1.8555E-09, 1.8555E-09
DataValue, 1.0806900000000002, 1.9038E-09, 1.9038E-09
DataValue, 1.08478, 1.8561E-09, 1.8561E-09
DataValue, 1.08867, 1.8664E-09, 1.8664E-09
DataValue, 1.09263, 1.8652E-09, 1.8652E-09
DataValue, 1.0979400000000001, 1.847E-09, 1.847E-09
DataValue, 1.10268, 1.8702E-09, 1.8702E-09
DataValue, 1.10663, 1.8772E-09, 1.8772E-09
DataValue, 1.1107600000000002, 1.8722E-09, 1.8722E-09
DataValue, 1.11463, 1.8884E-09, 1.8884E-09
DataValue, 1.1186800000000001, 1.8659E-09, 1.8659E-09
DataValue, 1.1226200000000002, 1.8928E-09, 1.8928E-09
DataValue, 1.12752, 1.8603E-09, 1.8603E-09
DataValue, 1.13264, 1.8362E-09, 1.8362E-09
DataValue, 1.13864, 1.8263E-09, 1.8263E-09
DataValue, 1.14469, 1.8747E-09, 1.8747E-09
DataValue, 1.15073, 1.8847E-09, 1.8847E-09
DataValue, 1.15669, 1.8759E-09, 1.8759E-09
DataValue, 1.1626800000000002, 1.9078E-09, 1.9078E-09
DataValue, 1.1668200000000002, 1.8758E-09, 1.8758E-09
DataValue, 1.17067, 1.8725E-09, 1.8725E-09
DataValue, 1.17599, 1.8706E-09, 1.8706E-09
DataValue, 1.1806400000000001, 1.8577E-09, 1.8577E-09
DataValue, 1.18463, 1.8531E-09, 1.8531E-09
DataValue, 1.18883, 1.8565E-09, 1.8565E-09
DataValue, 1.1926400000000001, 1.8634E-09, 1.8634E-09
DataValue, 1.19663, 1.8769E-09, 1.8769E-09
DataValue, 1.2006700000000001, 1.885E-09, 1.885E-09
DataValue, 1.20479, 1.8706E-09, 1.8706E-09
DataValue, 1.21069, 1.8803E-09, 1.8803E-09
DataValue, 1.2166800000000002, 1.8818E-09, 1.8818E-09
DataValue, 1.2227400000000002, 1.8515E-09, 1.8515E-09
DataValue, 1.22868, 1.851E-09, 1.851E-09
DataValue, 1.23469, 1.8612E-09, 1.8612E-09
DataValue, 1.2442600000000001, 1.7167999999999999E-07, 1.7167999999999999E-07
DataValue, 1.2466300000000001, 1.6194E-07, 1.6194E-07
DataValue, 1.2486700000000002, 1.6642E-07, 1.6642E-07
DataValue, 1.25093, 1.7552E-07, 1.7552E-07
DataValue, 1.25513, 1.9457999999999999E-07, 1.9457999999999999E-07
DataValue, 1.25868, 2.0982E-07, 2.0982E-07
DataValue, 1.26062, 2.1752E-07, 2.1752E-07
DataValue, 1.2626700000000002, 2.2532E-07, 2.2532E-07
DataValue, 1.26462, 2.3218E-07, 2.3218E-07
DataValue, 1.2668000000000002, 2.3924E-07, 2.3924E-07
DataValue, 1.2714800000000002, 2.5306E-07, 2.5306E-07
DataValue, 1.27469, 2.6156E-07, 2.6156E-07
DataValue, 1.27865, 2.7084E-07, 2.7084E-07
DataValue, 1.28265, 2.7936E-07, 2.7936E-07
DataValue, 1.28665, 2.868E-07, 2.868E-07
DataValue, 1.29065, 2.9356E-07, 2.9356E-07
DataValue, 1.2947000000000002, 2.9979999999999997E-07, 2.9979999999999997E-07
DataValue, 1.29865, 3.0524E-07, 3.0524E-07
DataValue, 1.30264, 3.103E-07, 3.103E-07
DataValue, 1.30664, 3.1484E-07, 3.1484E-07
DataValue, 1.30867, 3.17E-07, 3.17E-07
DataValue, 1.3106200000000001, 3.1902E-07, 3.1902E-07
DataValue, 1.31267, 3.2103999999999997E-07, 3.2103999999999997E-07
DataValue, 1.3173700000000002, 3.2534E-07, 3.2534E-07
DataValue, 1.32068, 3.282E-07, 3.282E-07
DataValue, 1.3226300000000002, 3.2976E-07, 3.2976E-07
DataValue, 1.3246200000000001, 3.3126E-07, 3.3126E-07
DataValue, 1.32667, 3.3278E-07, 3.3278E-07
DataValue, 1.32884, 3.3438E-07, 3.3438E-07
DataValue, 1.33268, 3.3694E-07, 3.3694E-07
DataValue, 1.33468, 3.3824E-07, 3.3824E-07
DataValue, 1.3366300000000002, 3.3944E-07, 3.3944E-07
DataValue, 1.34118, 1.4449199999999999E-08, 1.4449199999999999E-08
DataValue, 1.3717300000000001, 5.0929E-09, 5.0929E-09
DataValue, 1.3766900000000002, 5.073E-09, 5.073E-09
DataValue, 1.3826900000000002, 4.7792E-09, 4.7792E-09
DataValue, 1.38864, 4.5779E-09, 4.5779E-09
DataValue, 1.3946900000000002, 4.3697E-09, 4.3697E-09
DataValue, 1.40064, 4.2995E-09, 4.2995E-09
DataValue, 1.40673, 4.0739E-09, 4.0739E-09
DataValue, 1.4126400000000001, 3.9524E-09, 3.9524E-09
DataValue, 1.4186400000000001, 3.7882E-09, 3.7882E-09
DataValue, 1.423, 3.7039E-09, 3.7039E-09
DataValue, 1.4286400000000001, 3.6325E-09, 3.6325E-09
DataValue, 1.4346400000000001, 3.6034E-09, 3.6034E-09
DataValue, 1.439, 3.5592E-09, 3.5592E-09
DataValue, 1.44262, 3.5453E-09, 3.5453E-09
DataValue, 1.44869, 3.5204E-09, 3.5204E-09
DataValue, 1.4546400000000002, 3.4212E-09, 3.4212E-09
DataValue, 1.4588, 3.4057E-09, 3.4057E-09
DataValue, 1.4626400000000002, 3.401E-09, 3.401E-09
DataValue, 1.46663, 3.3549E-09, 3.3549E-09
DataValue, 1.4721300000000002, 3.2946E-09, 3.2946E-09
DataValue, 1.4766800000000002, 3.2755E-09, 3.2755E-09
DataValue, 1.4806800000000002, 3.2486E-09, 3.2486E-09
DataValue, 1.4846300000000001, 3.2176E-09, 3.2176E-09
DataValue, 1.49069, 3.2186E-09, 3.2186E-09
DataValue, 1.4946700000000002, 3.2064E-09, 3.2064E-09
DataValue, 1.4986300000000001, 3.2057E-09, 3.2057E-09
DataValue, 1.5037800000000001, 3.1195E-09, 3.1195E-09
DataValue, 1.5086700000000002, 3.1245E-09, 3.1245E-09
DataValue, 1.5126300000000001, 3.0969E-09, 3.0969E-09
DataValue, 1.5168400000000002, 3.0461E-09, 3.0461E-09
DataValue, 1.5206400000000002, 3.0633E-09, 3.0633E-09
DataValue, 1.5246300000000002, 3.0559E-09, 3.0559E-09
DataValue, 1.52862, 3.028E-09, 3.028E-09
DataValue, 1.53279, 3.0207E-09, 3.0207E-09
DataValue, 1.5392000000000001, 2.9559E-09, 2.9559E-09
DataValue, 1.54468, 2.9623E-09, 2.9623E-09
DataValue, 1.55064, 2.9365E-09, 2.9365E-09
DataValue, 1.55482, 2.8844E-09, 2.8844E-09
DataValue, 1.55864, 2.9154E-09, 2.9154E-09
DataValue, 1.5626700000000002, 2.917E-09, 2.917E-09
DataValue, 1.56865, 2.8574E-09, 2.8574E-09
DataValue, 1.57468, 2.8497E-09, 2.8497E-09
DataValue, 1.5806900000000002, 2.8007E-09, 2.8007E-09
DataValue, 1.58664, 2.8442E-09, 2.8442E-09
DataValue, 1.59264, 2.8523E-09, 2.8523E-09
DataValue, 1.59864, 2.8331E-09, 2.8331E-09
DataValue, 1.60464, 2.8222E-09, 2.8222E-09
DataValue, 1.6106800000000001, 2.7798E-09, 2.7798E-09
DataValue, 1.61664, 2.8285E-09, 2.8285E-09
DataValue, 1.62081, 2.8058E-09, 2.8058E-09
DataValue, 1.6246800000000001, 2.8262E-09, 2.8262E-09
DataValue, 1.6306900000000002, 2.8389E-09, 2.8389E-09
DataValue, 1.63664, 2.7471E-09, 2.7471E-09
DataValue, 1.64077, 2.7472E-09, 2.7472E-09
DataValue, 1.6466800000000001, 2.7673E-09, 2.7673E-09
DataValue, 1.65263, 2.7223E-09, 2.7223E-09
DataValue, 1.6586400000000001, 2.733E-09, 2.733E-09
DataValue, 1.6646400000000001, 2.7498E-09, 2.7498E-09
DataValue, 1.66877, 2.683E-09, 2.683E-09
DataValue, 1.6728, 2.6869E-09, 2.6869E-09
DataValue, 1.6786900000000002, 2.7252E-09, 2.7252E-09
DataValue, 1.6828200000000002, 2.6792E-09, 2.6792E-09
DataValue, 1.6866700000000001, 2.6892E-09, 2.6892E-09
DataValue, 1.6926400000000001, 2.6373E-09, 2.6373E-09
DataValue, 1.69663, 2.6342E-09, 2.6342E-09
DataValue, 1.7006700000000001, 2.6283E-09, 2.6283E-09
DataValue, 1.7048100000000002, 2.6136E-09, 2.6136E-09
DataValue, 1.70863, 2.61E-09, 2.61E-09
DataValue, 1.7126800000000002, 2.6116E-09, 2.6116E-09
DataValue, 1.71663, 2.6177999999999998E-09, 2.6177999999999998E-09
DataValue, 1.7221300000000002, 2.6684E-09, 2.6684E-09
DataValue, 1.7266800000000002, 2.5896E-09, 2.5896E-09
DataValue, 1.7306700000000002, 2.6202E-09, 2.6202E-09
DataValue, 1.73462, 2.594E-09, 2.594E-09
DataValue, 1.7406400000000002, 2.5675E-09, 2.5675E-09
DataValue, 1.7466400000000002, 2.59E-09, 2.59E-09
DataValue, 1.7526800000000002, 2.6165E-09, 2.6165E-09
DataValue, 1.7586400000000002, 2.5465E-09, 2.5465E-09
DataValue, 1.7646400000000002, 2.6136E-09, 2.6136E-09
DataValue, 1.7706400000000002, 2.6009E-09, 2.6009E-09
DataValue, 1.77669, 2.5529E-09, 2.5529E-09
DataValue, 1.7826400000000002, 2.551E-09, 2.551E-09
DataValue, 1.7887000000000002, 2.6213E-09, 2.6213E-09
DataValue, 1.7946400000000002, 2.6143E-09, 2.6143E-09
DataValue, 1.8006400000000002, 2.5774E-09, 2.5774E-09
DataValue, 1.80482, 2.5566E-09, 2.5566E-09
DataValue, 1.80868, 2.5486E-09, 2.5486E-09
DataValue, 1.81268, 2.5391E-09, 2.5391E-09
DataValue, 1.8186900000000001, 2.5602E-09, 2.5602E-09
DataValue, 1.8226300000000002, 2.5972E-09, 2.5972E-09
DataValue, 1.8266700000000002, 2.5722E-09, 2.5722E-09
DataValue, 1.8319600000000003, 2.5723E-09, 2.5723E-09
DataValue, 1.8366300000000002, 2.5632E-09, 2.5632E-09
DataValue, 1.8406700000000003, 2.5535E-09, 2.5535E-09
DataValue, 1.8449200000000001, 2.511E-09, 2.511E-09
DataValue, 1.84868, 2.4942E-09, 2.4942E-09
DataValue, 1.8526300000000002, 2.556E-09, 2.556E-09
DataValue, 1.8566300000000002, 2.572E-09, 2.572E-09
DataValue, 1.8608300000000002, 2.5013E-09, 2.5013E-09
DataValue, 1.86664, 2.5938E-09, 2.5938E-09
DataValue, 1.8726800000000001, 2.5588E-09, 2.5588E-09
DataValue, 1.8786800000000001, 2.4995E-09, 2.4995E-09
DataValue, 1.8846800000000001, 2.4946E-09, 2.4946E-09
DataValue, 1.8906800000000001, 2.5529E-09, 2.5529E-09
DataValue, 1.89677, 2.4999E-09, 2.4999E-09
DataValue, 1.90264, 2.5488E-09, 2.5488E-09
DataValue, 1.9086800000000002, 2.4751E-09, 2.4751E-09
DataValue, 1.9146800000000002, 2.4719E-09, 2.4719E-09
DataValue, 1.9206800000000002, 2.4741E-09, 2.4741E-09
DataValue, 1.9266400000000001, 2.5086E-09, 2.5086E-09
DataValue, 1.9326400000000001, 2.5413E-09, 2.5413E-09
DataValue, 1.9386400000000001, 2.5254E-09, 2.5254E-09
DataValue, 1.9446400000000002, 2.5155E-09, 2.5155E-09
DataValue, 1.9506900000000003, 2.4798E-09, 2.4798E-09
DataValue, 1.9566800000000002, 2.4808E-09, 2.4808E-09
DataValue, 1.9627900000000003, 2.4613999999999998E-09, 2.4613999999999998E-09
DataValue, 1.9686400000000002, 2.5012E-09, 2.5012E-09
DataValue, 1.9746400000000002, 2.4569E-09, 2.4569E-09
DataValue, 1.9806400000000002, 2.4627E-09, 2.4627E-09
DataValue, 1.98493, 2.4817E-09, 2.4817E-09
DataValue, 1.9906700000000002, 2.4472E-09, 2.4472E-09
DataValue, 1.9946800000000002, 2.5098E-09, 2.5098E-09
DataValue, 1.9986300000000001, 2.5186E-09, 2.5186E-09
DataValue, 2.0040400000000003, 2.5343E-09, 2.5343E-09
DataValue, 2.00867, 2.5574E-09, 2.5574E-09
DataValue, 2.01268, 2.5077E-09, 2.5077E-09
DataValue, 2.01675, 2.4566E-09, 2.4566E-09
DataValue, 2.02063, 2.4735E-09, 2.4735E-09
DataValue, 2.02467, 2.4809E-09, 2.4809E-09
DataValue, 2.02862, 2.4449E-09, 2.4449E-09
DataValue, 2.03277, 2.448E-09, 2.448E-09
DataValue, 2.03907, 2.4898E-09, 2.4898E-09
DataValue, 2.04469, 2.5374E-09, 2.5374E-09
DataValue, 2.05064, 2.5066E-09, 2.5066E-09
DataValue, 2.05669, 2.4788E-09, 2.4788E-09
DataValue, 2.0626900000000004, 2.48E-09, 2.48E-09
DataValue, 2.0686400000000003, 2.4529E-09, 2.4529E-09
DataValue, 2.0727700000000002, 2.4893E-09, 2.4893E-09
DataValue, 2.07668, 2.508E-09, 2.508E-09
DataValue, 2.08218, 2.4771E-09, 2.4771E-09
DataValue, 2.0866800000000003, 2.5216E-09, 2.5216E-09
DataValue, 2.0906700000000003, 2.5628E-09, 2.5628E-09
DataValue, 2.0949, 2.5587E-09, 2.5587E-09
DataValue, 2.1006400000000003, 2.5428E-09, 2.5428E-09
DataValue, 2.1066800000000003, 2.4949E-09, 2.4949E-09
DataValue, 2.1126400000000003, 2.5083E-09, 2.5083E-09
DataValue, 2.1186800000000003, 2.5182E-09, 2.5182E-09
DataValue, 2.1246400000000003, 2.5078E-09, 2.5078E-09
DataValue, 2.1306800000000004, 2.4925E-09, 2.4925E-09
DataValue, 2.13483, 2.4754E-09, 2.4754E-09
DataValue, 2.13863, 2.4794E-09, 2.4794E-09
DataValue, 2.14413, 2.4972E-09, 2.4972E-09
DataValue, 2.1486300000000003, 2.4792E-09, 2.4792E-09
DataValue, 2.15269, 2.4536E-09, 2.4536E-09
DataValue, 2.1567800000000004, 2.4416E-09, 2.4416E-09
DataValue, 2.16269, 2.4542E-09, 2.4542E-09
DataValue, 2.1666700000000003, 2.4674E-09, 2.4674E-09
DataValue, 2.1706700000000003, 2.4625E-09, 2.4625E-09
DataValue, 2.1757400000000002, 2.4399E-09, 2.4399E-09
DataValue, 2.18067, 2.4691E-09, 2.4691E-09
DataValue, 2.18467, 2.4501E-09, 2.4501E-09
DataValue, 2.1887700000000003, 2.4582E-09, 2.4582E-09
DataValue, 2.1949500000000004, 2.4429E-09, 2.4429E-09
DataValue, 2.20068, 2.4646E-09, 2.4646E-09
DataValue, 2.2066500000000002, 2.5496E-09, 2.5496E-09
DataValue, 2.21268, 2.4765E-09, 2.4765E-09
DataValue, 2.2186500000000002, 2.4734E-09, 2.4734E-09
DataValue, 2.22468, 2.5207E-09, 2.5207E-09
DataValue, 2.2306500000000002, 2.5384E-09, 2.5384E-09
DataValue, 2.2366300000000003, 2.4692E-09, 2.4692E-09
DataValue, 2.24269, 2.4706E-09, 2.4706E-09
DataValue, 2.2486800000000002, 2.4798E-09, 2.4798E-09
DataValue, 2.25464, 2.4845E-09, 2.4845E-09
DataValue, 2.25876, 2.5149E-09, 2.5149E-09
DataValue, 2.2626700000000004, 2.5829E-09, 2.5829E-09
DataValue, 2.2667900000000003, 2.5968E-09, 2.5968E-09
DataValue, 2.27067, 2.5419E-09, 2.5419E-09
DataValue, 2.27464, 2.5353E-09, 2.5353E-09
DataValue, 2.27863, 2.5556E-09, 2.5556E-09
DataValue, 2.28277, 2.5859E-09, 2.5859E-09
DataValue, 2.28877, 2.6128E-09, 2.6128E-09
DataValue, 2.29463, 2.5688E-09, 2.5688E-09
DataValue, 2.30065, 2.5004E-09, 2.5004E-09
DataValue, 2.30668, 2.5391E-09, 2.5391E-09
DataValue, 2.31265, 2.6039E-09, 2.6039E-09
DataValue, 2.3186400000000003, 2.4454E-09, 2.4454E-09
DataValue, 2.32464, 2.5008E-09, 2.5008E-09
DataValue, 2.3290300000000004, 2.5626E-09, 2.5626E-09
DataValue, 2.33469, 2.557E-09, 2.557E-09
DataValue, 2.34064, 2.4831E-09, 2.4831E-09
DataValue, 2.34669, 2.4383E-09, 2.4383E-09
DataValue, 2.35081, 2.4425E-09, 2.4425E-09
DataValue, 2.35468, 2.4546E-09, 2.4546E-09
DataValue, 2.35867, 2.3704E-09, 2.3704E-09
DataValue, 2.3646900000000004, 2.3552E-09, 2.3552E-09
DataValue, 2.3686700000000003, 2.3598E-09, 2.3598E-09
DataValue, 2.3726700000000003, 2.3657E-09, 2.3657E-09
DataValue, 2.3774900000000003, 2.434E-09, 2.434E-09
DataValue, 2.38268, 2.4384E-09, 2.4384E-09
DataValue, 2.38667, 2.4458E-09, 2.4458E-09
DataValue, 2.39062, 2.4975E-09, 2.4975E-09
DataValue, 2.39664, 2.4518E-09, 2.4518E-09
DataValue, 2.4006700000000003, 2.4384E-09, 2.4384E-09
DataValue, 2.4046700000000003, 2.4082E-09, 2.4082E-09
DataValue, 2.4102400000000004, 2.4133E-09, 2.4133E-09
DataValue, 2.4146300000000003, 2.4325E-09, 2.4325E-09
DataValue, 2.4186300000000003, 2.4094E-09, 2.4094E-09
DataValue, 2.4229100000000003, 2.4093E-09, 2.4093E-09
DataValue, 2.42945, 2.4388E-09, 2.4388E-09
DataValue, 2.4346900000000002, 2.4914E-09, 2.4914E-09
DataValue, 2.44065, 2.4349E-09, 2.4349E-09
DataValue, 2.44672, 2.5205E-09, 2.5205E-09
DataValue, 2.45265, 2.462E-09, 2.462E-09
DataValue, 2.4586400000000004, 2.4864E-09, 2.4864E-09
DataValue, 2.46464, 2.4578E-09, 2.4578E-09
DataValue, 2.4688100000000004, 2.4429E-09, 2.4429E-09
DataValue, 2.4751100000000004, 2.4474E-09, 2.4474E-09
DataValue, 2.48064, 2.4201E-09, 2.4201E-09
DataValue, 2.4866800000000002, 2.4559E-09, 2.4559E-09
DataValue, 2.49078, 2.4195E-09, 2.4195E-09
DataValue, 2.4946800000000002, 2.421E-09, 2.421E-09
DataValue, 2.4986300000000004, 2.4207E-09, 2.4207E-09
DataValue, 2.50381, 2.4239E-09, 2.4239E-09
DataValue, 2.50864, 2.4685E-09, 2.4685E-09
DataValue, 2.51264, 2.369E-09, 2.369E-09
DataValue, 2.51676, 2.3735E-09, 2.3735E-09
DataValue, 2.52069, 2.3885E-09, 2.3885E-09
DataValue, 2.5246700000000004, 2.3148E-09, 2.3148E-09
DataValue, 2.52862, 2.2744E-09, 2.2744E-09
DataValue, 2.53277, 2.2842E-09, 2.2842E-09
DataValue, 2.53887, 2.3938E-09, 2.3938E-09
DataValue, 2.5446400000000002, 2.4225E-09, 2.4225E-09
DataValue, 2.55064, 2.4806E-09, 2.4806E-09
DataValue, 2.5566400000000002, 2.3875E-09, 2.3875E-09
DataValue, 2.5626900000000004, 2.3204E-09, 2.3204E-09
DataValue, 2.56868, 2.3562E-09, 2.3562E-09
DataValue, 2.5746900000000004, 2.3884E-09, 2.3884E-09
DataValue, 2.58068, 2.401E-09, 2.401E-09
DataValue, 2.58482, 2.4029E-09, 2.4029E-09
DataValue, 2.58863, 2.4152E-09, 2.4152E-09
DataValue, 2.59267, 2.4361E-09, 2.4361E-09
DataValue, 2.59864, 2.425E-09, 2.425E-09
DataValue, 2.6026200000000004, 2.4581E-09, 2.4581E-09
DataValue, 2.6066700000000003, 2.4558E-09, 2.4558E-09
DataValue, 2.6107500000000003, 2.4564E-09, 2.4564E-09
DataValue, 2.61464, 2.4143E-09, 2.4143E-09
DataValue, 2.61863, 2.3923E-09, 2.3923E-09
DataValue, 2.6226700000000003, 2.3687E-09, 2.3687E-09
DataValue, 2.6274800000000003, 2.3942E-09, 2.3942E-09
DataValue, 2.63268, 2.376E-09, 2.376E-09
DataValue, 2.6366300000000003, 2.4461E-09, 2.4461E-09
DataValue, 2.64062, 2.4684E-09, 2.4684E-09
DataValue, 2.64774, 2.4274E-09, 2.4274E-09
DataValue, 2.6526300000000003, 2.4325E-09, 2.4325E-09
DataValue, 2.65869, 2.3846E-09, 2.3846E-09
DataValue, 2.66468, 2.4106E-09, 2.4106E-09
DataValue, 2.67064, 2.3415E-09, 2.3415E-09
DataValue, 2.67668, 2.384E-09, 2.384E-09
DataValue, 2.68265, 2.3549E-09, 2.3549E-09
DataValue, 2.6886300000000003, 2.3089E-09, 2.3089E-09
DataValue, 2.6946800000000004, 2.3031E-09, 2.3031E-09
DataValue, 2.7006300000000003, 2.3019E-09, 2.3019E-09
DataValue, 2.70481, 2.3322E-09, 2.3322E-09
DataValue, 2.71064, 2.3303E-09, 2.3303E-09
DataValue, 2.71668, 2.3933E-09, 2.3933E-09
DataValue, 2.72264, 2.2989E-09, 2.2989E-09
DataValue, 2.72682, 2.327E-09, 2.327E-09
DataValue, 2.73062, 2.3897E-09, 2.3897E-09
DataValue, 2.7346700000000004, 2.3838E-09, 2.3838E-09
DataValue, 2.7406400000000004, 2.3741E-09, 2.3741E-09
DataValue, 2.7446300000000003, 2.3857E-09, 2.3857E-09
DataValue, 2.7486300000000004, 2.4077E-09, 2.4077E-09
DataValue, 2.7537900000000004, 2.3966E-09, 2.3966E-09
DataValue, 2.75863, 2.3265E-09, 2.3265E-09
DataValue, 2.7626700000000004, 2.3271E-09, 2.3271E-09
DataValue, 2.7667400000000004, 2.3045E-09, 2.3045E-09
DataValue, 2.7709300000000003, 2.352E-09, 2.352E-09
DataValue, 2.77468, 2.3082E-09, 2.3082E-09
DataValue, 2.77863, 2.3031E-09, 2.3031E-09
DataValue, 2.78276, 2.3015E-09, 2.3015E-09
DataValue, 2.7866400000000002, 2.3198E-09, 2.3198E-09
DataValue, 2.79068, 2.406E-09, 2.406E-09
DataValue, 2.7946700000000004, 2.4487E-09, 2.4487E-09
DataValue, 2.79944, 2.4494E-09, 2.4494E-09
DataValue, 2.8053600000000003, 2.4424E-09, 2.4424E-09
DataValue, 2.8106400000000002, 2.4512E-09, 2.4512E-09
DataValue, 2.8166900000000004, 2.3344E-09, 2.3344E-09
DataValue, 2.8226400000000003, 2.3386E-09, 2.3386E-09
DataValue, 2.8286900000000004, 2.4442E-09, 2.4442E-09
DataValue, 2.8346400000000003, 2.3992E-09, 2.3992E-09
DataValue, 2.8406900000000004, 2.342E-09, 2.342E-09
DataValue, 2.84669, 2.3491E-09, 2.3491E-09
DataValue, 2.8526900000000004, 2.3508E-09, 2.3508E-09
DataValue, 2.85869, 2.3518E-09, 2.3518E-09
DataValue, 2.8646900000000004, 2.3144E-09, 2.3144E-09
DataValue, 2.87069, 2.3934E-09, 2.3934E-09
DataValue, 2.8766900000000004, 2.3354E-09, 2.3354E-09
DataValue, 2.88273, 2.286E-09, 2.286E-09
DataValue, 2.8886900000000004, 2.3216E-09, 2.3216E-09
DataValue, 2.8946400000000003, 2.2735E-09, 2.2735E-09
DataValue, 2.9006900000000004, 2.3234E-09, 2.3234E-09
DataValue, 2.9048200000000004, 2.3316E-09, 2.3316E-09
DataValue, 2.91, 2.3316E-09, 2.3316E-09
DataValue, 2.91468, 2.3038E-09, 2.3038E-09
DataValue, 2.92064, 2.3569E-09, 2.3569E-09
DataValue, 2.92668, 2.3901E-09, 2.3901E-09
DataValue, 2.9307700000000003, 2.3498E-09, 2.3498E-09
DataValue, 2.9346300000000003, 2.3477E-09, 2.3477E-09
DataValue, 2.9387700000000003, 2.3628E-09, 2.3628E-09
DataValue, 2.9431100000000003, 2.299E-09, 2.299E-09
DataValue, 2.9486800000000004, 2.2802E-09, 2.2802E-09
DataValue, 2.9546900000000003, 2.345E-09, 2.345E-09
DataValue, 2.96064, 2.3067E-09, 2.3067E-09
DataValue, 2.9666900000000003, 2.2813E-09, 2.2813E-09
DataValue, 2.9726800000000004, 2.2955E-09, 2.2955E-09
DataValue, 2.97683, 2.2911E-09, 2.2911E-09
DataValue, 2.9806700000000004, 2.3066E-09, 2.3066E-09
DataValue, 2.98462, 2.34E-09, 2.34E-09
DataValue, 2.9906800000000002, 2.3183E-09, 2.3183E-09
DataValue, 2.9946800000000002, 2.2895E-09, 2.2895E-09
DataValue, 2.9986300000000004, 2.2698E-09, 2.2698E-09
DataValue, 3.00382, 2.3374E-09, 2.3374E-09
DataValue, 3.0086800000000005, 2.3165E-09, 2.3165E-09
DataValue, 3.0126700000000004, 2.3009E-09, 2.3009E-09
DataValue, 3.01677, 2.2987E-09, 2.2987E-09
DataValue, 3.02064, 2.2714E-09, 2.2714E-09
DataValue, 3.02463, 2.2706E-09, 2.2706E-09
DataValue, 3.02862, 2.2552E-09, 2.2552E-09
DataValue, 3.03275, 2.2471E-09, 2.2471E-09
DataValue, 3.03669, 2.314E-09, 2.314E-09
DataValue, 3.04063, 2.3129E-09, 2.3129E-09
DataValue, 3.04463, 2.313E-09, 2.313E-09
DataValue, 3.04949, 2.2432E-09, 2.2432E-09
DataValue, 3.0546400000000005, 2.2562E-09, 2.2562E-09
DataValue, 3.0586300000000004, 2.3095E-09, 2.3095E-09
DataValue, 3.0626700000000002, 2.3126E-09, 2.3126E-09
DataValue, 3.0686400000000003, 2.275E-09, 2.275E-09
DataValue, 3.07263, 2.2661E-09, 2.2661E-09
DataValue, 3.0766700000000005, 2.2542E-09, 2.2542E-09
DataValue, 3.0819400000000003, 2.2586E-09, 2.2586E-09
DataValue, 3.0866300000000004, 2.2913E-09, 2.2913E-09
DataValue, 3.0906700000000003, 2.3023E-09, 2.3023E-09
DataValue, 3.0948700000000002, 2.3046E-09, 2.3046E-09
DataValue, 3.0986800000000003, 2.3102E-09, 2.3102E-09
DataValue, 3.1026300000000004, 2.3231E-09, 2.3231E-09
DataValue, 3.1066700000000003, 2.32E-09, 2.32E-09
DataValue, 3.1107500000000003, 2.2462E-09, 2.2462E-09
DataValue, 3.1175200000000003, 2.3186E-09, 2.3186E-09
DataValue, 3.1234, 2.3434E-09, 2.3434E-09
DataValue, 3.12868, 2.288E-09, 2.288E-09
DataValue, 3.13464, 2.2615E-09, 2.2615E-09
DataValue, 3.1406400000000003, 2.2915E-09, 2.2915E-09
DataValue, 3.14672, 2.2536E-09, 2.2536E-09
DataValue, 3.1526400000000003, 2.2392E-09, 2.2392E-09
DataValue, 3.1586800000000004, 2.337E-09, 2.337E-09
DataValue, 3.1646400000000003, 2.3385E-09, 2.3385E-09
DataValue, 3.17064, 2.3085E-09, 2.3085E-09
DataValue, 3.17673, 2.2307E-09, 2.2307E-09
DataValue, 3.18264, 2.2678E-09, 2.2678E-09
DataValue, 3.1886400000000004, 2.3022E-09, 2.3022E-09
DataValue, 3.1946800000000004, 2.3025E-09, 2.3025E-09
DataValue, 3.19878, 2.3502E-09, 2.3502E-09
DataValue, 3.2026200000000005, 2.3832E-09, 2.3832E-09
DataValue, 3.2087100000000004, 2.2934E-09, 2.2934E-09
DataValue, 3.21464, 2.2952E-09, 2.2952E-09
DataValue, 3.21877, 2.341E-09, 2.341E-09
DataValue, 3.22468, 2.3025E-09, 2.3025E-09
DataValue, 3.22868, 2.2791E-09, 2.2791E-09
DataValue, 3.23267, 2.2707E-09, 2.2707E-09
DataValue, 3.2618000000000005, 2.3398E-07, 2.3398E-07
DataValue, 3.2646400000000004, 2.4516E-07, 2.4516E-07
DataValue, 3.26981, 2.6442E-07, 2.6442E-07
DataValue, 3.27469, 2.792E-07, 2.792E-07
DataValue, 3.27864, 2.8928E-07, 2.8928E-07
DataValue, 3.2826400000000002, 2.9786E-07, 2.9786E-07
DataValue, 3.28669, 3.0546E-07, 3.0546E-07
DataValue, 3.2907300000000004, 3.119E-07, 3.119E-07
DataValue, 3.29468, 3.1744E-07, 3.1744E-07
DataValue, 3.2986400000000002, 3.2246E-07, 3.2246E-07
DataValue, 3.30263, 3.2692E-07, 3.2692E-07
DataValue, 3.3046300000000004, 3.29E-07, 3.29E-07
DataValue, 3.3086900000000004, 3.3298E-07, 3.3298E-07
DataValue, 3.31272, 3.3653999999999997E-07, 3.3653999999999997E-07
DataValue, 3.3166800000000003, 3.3958E-07, 3.3958E-07
DataValue, 3.3206300000000004, 3.4234E-07, 3.4234E-07
DataValue, 3.32263, 3.4368E-07, 3.4368E-07
DataValue, 3.3246800000000003, 3.4502E-07, 3.4502E-07
DataValue, 3.3266700000000005, 3.4622E-07, 3.4622E-07
DataValue, 3.32885, 3.4746E-07, 3.4746E-07
DataValue, 3.3328400000000005, 3.4968E-07, 3.4968E-07
DataValue, 3.3368200000000003, 3.5076E-07, 3.5076E-07
DataValue, 3.3431900000000003, 1.2574599999999998E-08, 1.2574599999999998E-08
DataValue, 3.37291, 5.3786E-09, 5.3786E-09
DataValue, 3.3787000000000003, 5.2559E-09, 5.2559E-09
DataValue, 3.3847000000000005, 4.9498E-09, 4.9498E-09
DataValue, 3.3906500000000004, 4.7683E-09, 4.7683E-09
DataValue, 3.39665, 4.6423E-09, 4.6423E-09
DataValue, 3.40269, 4.4621E-09, 4.4621E-09
DataValue, 3.4086900000000004, 4.2674E-09, 4.2674E-09
DataValue, 3.41277, 4.1879E-09, 4.1879E-09
DataValue, 3.4166900000000004, 4.191E-09, 4.191E-09
DataValue, 3.4206200000000004, 4.1461E-09, 4.1461E-09
DataValue, 3.42593, 4.0048E-09, 4.0048E-09
DataValue, 3.4306300000000003, 3.9287E-09, 3.9287E-09
DataValue, 3.43468, 3.8591E-09, 3.8591E-09
DataValue, 3.4388400000000003, 3.8526E-09, 3.8526E-09
DataValue, 3.44268, 3.8307E-09, 3.8307E-09
DataValue, 3.44667, 3.7944E-09, 3.7944E-09
DataValue, 3.4506200000000002, 3.7035E-09, 3.7035E-09
DataValue, 3.45475, 3.7218E-09, 3.7218E-09
DataValue, 3.45868, 3.7192E-09, 3.7192E-09
DataValue, 3.46268, 3.5939999999999998E-09, 3.5939999999999998E-09
DataValue, 3.4666300000000003, 3.5985E-09, 3.5985E-09
DataValue, 3.4721200000000003, 3.5929E-09, 3.5929E-09
DataValue, 3.47738, 3.6434E-09, 3.6434E-09
DataValue, 3.4826900000000003, 3.6471E-09, 3.6471E-09
DataValue, 3.48864, 3.467E-09, 3.467E-09
DataValue, 3.4946900000000003, 3.396E-09, 3.396E-09
DataValue, 3.5006800000000005, 3.4272E-09, 3.4272E-09
DataValue, 3.5066400000000004, 3.4159E-09, 3.4159E-09
DataValue, 3.5126800000000005, 3.332E-09, 3.332E-09
DataValue, 3.5186500000000005, 3.4029E-09, 3.4029E-09
DataValue, 3.5246800000000005, 3.3937E-09, 3.3937E-09
DataValue, 3.5306500000000005, 3.2852E-09, 3.2852E-09
DataValue, 3.5367200000000003, 3.1517E-09, 3.1517E-09
DataValue, 3.54265, 3.1266E-09, 3.1266E-09
DataValue, 3.54863, 3.1546E-09, 3.1546E-09
DataValue, 3.5546900000000003, 3.1088E-09, 3.1088E-09
DataValue, 3.56063, 3.1002E-09, 3.1002E-09
DataValue, 3.56665, 3.1742E-09, 3.1742E-09
DataValue, 3.5708100000000003, 3.1757E-09, 3.1757E-09
DataValue, 3.5746400000000005, 3.1742E-09, 3.1742E-09
DataValue, 3.5788400000000005, 3.1693E-09, 3.1693E-09
DataValue, 3.58293, 3.0219E-09, 3.0219E-09
DataValue, 3.5866700000000002, 3.0062E-09, 3.0062E-09
DataValue, 3.5906400000000005, 3.0936E-09, 3.0936E-09
DataValue, 3.59492, 3.0634E-09, 3.0634E-09
DataValue, 3.5986900000000004, 3.0362E-09, 3.0362E-09
DataValue, 3.6026300000000004, 3.0358E-09, 3.0358E-09
DataValue, 3.6066300000000004, 3.0091E-09, 3.0091E-09
DataValue, 3.6108300000000004, 3.0484E-09, 3.0484E-09
DataValue, 3.61695, 3.004E-09, 3.004E-09
DataValue, 3.6226800000000003, 2.9255E-09, 2.9255E-09
DataValue, 3.62869, 2.9413E-09, 2.9413E-09
DataValue, 3.63464, 2.9246E-09, 2.9246E-09
DataValue, 3.6388200000000004, 2.9E-09, 2.9E-09
DataValue, 3.6441000000000003, 2.9193E-09, 2.9193E-09
DataValue, 3.65064, 2.9259E-09, 2.9259E-09
DataValue, 3.6567700000000003, 2.9298E-09, 2.9298E-09
DataValue, 3.6626900000000004, 2.8771E-09, 2.8771E-09
DataValue, 3.66868, 2.9524E-09, 2.9524E-09
DataValue, 3.67301, 2.9597E-09, 2.9597E-09
DataValue, 3.6769200000000004, 2.9201E-09, 2.9201E-09
DataValue, 3.6826900000000005, 2.9118E-09, 2.9118E-09
DataValue, 3.6887700000000003, 2.8654E-09, 2.8654E-09
DataValue, 3.6946900000000005, 2.8171E-09, 2.8171E-09
DataValue, 3.6986200000000005, 2.7821E-09, 2.7821E-09
DataValue, 3.70263, 2.8165E-09, 2.8165E-09
DataValue, 3.7086900000000003, 2.8164E-09, 2.8164E-09
DataValue, 3.71268, 2.8271E-09, 2.8271E-09
DataValue, 3.71667, 2.8158E-09, 2.8158E-09
DataValue, 3.7221400000000004, 2.823E-09, 2.823E-09
DataValue, 3.7266500000000002, 2.806E-09, 2.806E-09
DataValue, 3.7326400000000004, 2.8607E-09, 2.8607E-09
DataValue, 3.7386900000000005, 2.8384E-09, 2.8384E-09
DataValue, 3.7446900000000003, 2.7656E-09, 2.7656E-09
DataValue, 3.7506900000000005, 2.8312E-09, 2.8312E-09
DataValue, 3.7566400000000004, 2.8175E-09, 2.8175E-09
DataValue, 3.76269, 2.8116E-09, 2.8116E-09
DataValue, 3.7686900000000003, 2.7913E-09, 2.7913E-09
DataValue, 3.7746500000000003, 2.7603E-09, 2.7603E-09
DataValue, 3.7806400000000004, 2.7836E-09, 2.7836E-09
DataValue, 3.7866500000000003, 2.7814E-09, 2.7814E-09
DataValue, 3.7926400000000005, 2.7204E-09, 2.7204E-09
DataValue, 3.79869, 2.8111E-09, 2.8111E-09
DataValue, 3.80473, 2.749E-09, 2.749E-09
DataValue, 3.8106400000000002, 2.7375E-09, 2.7375E-09
DataValue, 3.8166800000000003, 2.746E-09, 2.746E-09
DataValue, 3.82269, 2.7329E-09, 2.7329E-09
DataValue, 3.8286800000000003, 2.739E-09, 2.739E-09
DataValue, 3.83469, 2.6943E-09, 2.6943E-09
DataValue, 3.83882, 2.7154E-09, 2.7154E-09
DataValue, 3.84269, 2.7427E-09, 2.7427E-09
DataValue, 3.8488300000000004, 2.7402E-09, 2.7402E-09
DataValue, 3.85469, 2.7027E-09, 2.7027E-09
DataValue, 3.85862, 2.6419E-09, 2.6419E-09
DataValue, 3.8646900000000004, 2.6536E-09, 2.6536E-09
DataValue, 3.8686300000000005, 2.7186E-09, 2.7186E-09
DataValue, 3.8726700000000003, 2.7039E-09, 2.7039E-09
DataValue, 3.8775500000000003, 2.7312E-09, 2.7312E-09
DataValue, 3.88269, 2.7093E-09, 2.7093E-09
DataValue, 3.8866700000000005, 2.736E-09, 2.736E-09
DataValue, 3.8906700000000005, 2.7282E-09, 2.7282E-09
DataValue, 3.8966900000000004, 2.6933E-09, 2.6933E-09
DataValue, 3.9006300000000005, 2.6703E-09, 2.6703E-09
DataValue, 3.9046700000000003, 2.606E-09, 2.606E-09
DataValue, 3.91, 2.6806E-09, 2.6806E-09
DataValue, 3.9146700000000005, 2.69E-09, 2.69E-09
DataValue, 3.9186700000000005, 2.7121E-09, 2.7121E-09
DataValue, 3.92288, 2.6904E-09, 2.6904E-09
DataValue, 3.9266400000000004, 2.7045E-09, 2.7045E-09
DataValue, 3.93067, 2.7025E-09, 2.7025E-09
DataValue, 3.93467, 2.6897E-09, 2.6897E-09
DataValue, 3.93875, 2.7144E-09, 2.7144E-09
DataValue, 3.9426400000000004, 2.6753E-09, 2.6753E-09
DataValue, 3.9466300000000003, 2.6491E-09, 2.6491E-09
DataValue, 3.95067, 2.6553E-09, 2.6553E-09
DataValue, 3.9547900000000005, 2.6528E-09, 2.6528E-09
DataValue, 3.9616000000000002, 2.7128E-09, 2.7128E-09
DataValue, 3.9667300000000005, 2.7154E-09, 2.7154E-09
DataValue, 3.97278, 2.7142E-09, 2.7142E-09
DataValue, 3.9786400000000004, 2.742E-09, 2.742E-09
DataValue, 3.98464, 2.7337E-09, 2.7337E-09
DataValue, 3.9887600000000005, 2.7458999999999998E-09, 2.7458999999999998E-09
DataValue, 3.9926700000000004, 2.7325E-09, 2.7325E-09
DataValue, 3.9966700000000004, 2.709E-09, 2.709E-09
DataValue, 4.00084, 2.7454E-09, 2.7454E-09
DataValue, 4.00511, 2.7464E-09, 2.7464E-09
DataValue, 4.0086400000000006, 2.733E-09, 2.733E-09
DataValue, 4.0126300000000006, 2.7425E-09, 2.7425E-09
DataValue, 4.0168, 2.7339E-09, 2.7339E-09
DataValue, 4.02141, 2.6832E-09, 2.6832E-09
DataValue, 4.02669, 2.6788E-09, 2.6788E-09
DataValue, 4.0326400000000007, 2.7325E-09, 2.7325E-09
DataValue, 4.0386500000000005, 2.7322E-09, 2.7322E-09
DataValue, 4.04464, 2.723E-09, 2.723E-09
DataValue, 4.05069, 2.7359E-09, 2.7359E-09
DataValue, 4.05477, 2.7139E-09, 2.7139E-09
DataValue, 4.05869, 2.7033E-09, 2.7033E-09
DataValue, 4.0626700000000007, 2.7148E-09, 2.7148E-09
DataValue, 4.0687500000000005, 2.7134E-09, 2.7134E-09
DataValue, 4.07469, 2.6833E-09, 2.6833E-09
DataValue, 4.0806400000000007, 2.6704E-09, 2.6704E-09
DataValue, 4.08669, 2.6832E-09, 2.6832E-09
DataValue, 4.0926800000000005, 2.6934E-09, 2.6934E-09
DataValue, 4.09869, 2.6963E-09, 2.6963E-09
DataValue, 4.1046900000000006, 2.6811E-09, 2.6811E-09
DataValue, 4.11069, 2.6297E-09, 2.6297E-09
DataValue, 4.1166800000000006, 2.6668E-09, 2.6668E-09
DataValue, 4.12077, 2.6944E-09, 2.6944E-09
DataValue, 4.1246300000000007, 2.7094E-09, 2.7094E-09
DataValue, 4.1308000000000007, 2.6897E-09, 2.6897E-09
DataValue, 4.13468, 2.6963E-09, 2.6963E-09
DataValue, 4.13863, 2.6869E-09, 2.6869E-09
DataValue, 4.1440600000000005, 2.6759E-09, 2.6759E-09
DataValue, 4.14869, 2.7116E-09, 2.7116E-09
DataValue, 4.15268, 2.7309E-09, 2.7309E-09
DataValue, 4.1568700000000005, 2.7502E-09, 2.7502E-09
DataValue, 4.16315, 2.7207E-09, 2.7207E-09
DataValue, 4.16864, 2.7244E-09, 2.7244E-09
DataValue, 4.17469, 2.7429E-09, 2.7429E-09
DataValue, 4.18064, 2.7493E-09, 2.7493E-09
DataValue, 4.1866400000000006, 2.7123E-09, 2.7123E-09
DataValue, 4.19264, 2.7082E-09, 2.7082E-09
DataValue, 4.19869, 2.7298E-09, 2.7298E-09
DataValue, 4.2046800000000006, 2.7345E-09, 2.7345E-09
DataValue, 4.2107, 2.7404999999999998E-09, 2.7404999999999998E-09
DataValue, 4.21664, 2.736E-09, 2.736E-09
DataValue, 4.22269, 2.7378E-09, 2.7378E-09
DataValue, 4.22864, 2.7661E-09, 2.7661E-09
DataValue, 4.2347100000000006, 2.7509E-09, 2.7509E-09
DataValue, 4.24068, 2.7559E-09, 2.7559E-09
DataValue, 4.24669, 2.6715E-09, 2.6715E-09
DataValue, 4.251, 2.6799E-09, 2.6799E-09
DataValue, 4.25469, 2.7161E-09, 2.7161E-09
DataValue, 4.26064, 2.6829E-09, 2.6829E-09
DataValue, 4.26672, 2.6986999999999998E-09, 2.6986999999999998E-09
DataValue, 4.27264, 2.7306E-09, 2.7306E-09
DataValue, 4.27864, 2.7093E-09, 2.7093E-09
DataValue, 4.2846800000000007, 2.7125E-09, 2.7125E-09
DataValue, 4.2906900000000006, 2.7404999999999998E-09, 2.7404999999999998E-09
DataValue, 4.29481, 2.7063E-09, 2.7063E-09
DataValue, 4.30016, 2.6872E-09, 2.6872E-09
DataValue, 4.3046500000000005, 2.6637E-09, 2.6637E-09
DataValue, 4.30862, 2.6656E-09, 2.6656E-09
DataValue, 4.3126200000000008, 2.6475E-09, 2.6475E-09
DataValue, 4.31869, 2.7137E-09, 2.7137E-09
DataValue, 4.3226700000000005, 2.7914E-09, 2.7914E-09
DataValue, 4.3266300000000006, 2.7947E-09, 2.7947E-09
DataValue, 4.33215, 2.7742E-09, 2.7742E-09
DataValue, 4.33663, 2.7912E-09, 2.7912E-09
DataValue, 4.3406800000000008, 2.7424E-09, 2.7424E-09
DataValue, 4.3449, 2.653E-09, 2.653E-09
DataValue, 4.35147, 2.6514E-09, 2.6514E-09
DataValue, 4.35669, 2.7082E-09, 2.7082E-09
DataValue, 4.36268, 2.6998E-09, 2.6998E-09
DataValue, 4.36875, 2.7094E-09, 2.7094E-09
DataValue, 4.37464, 2.739E-09, 2.739E-09
DataValue, 4.3806400000000005, 2.6117E-09, 2.6117E-09
DataValue, 4.3847700000000005, 2.6767E-09, 2.6767E-09
DataValue, 4.3886400000000005, 2.6712E-09, 2.6712E-09
DataValue, 4.39411, 2.6522E-09, 2.6522E-09
DataValue, 4.39869, 2.7029E-09, 2.7029E-09
DataValue, 4.40263, 2.7299E-09, 2.7299E-09
DataValue, 4.40681, 2.7451E-09, 2.7451E-09
DataValue, 4.41089, 2.7545E-09, 2.7545E-09
DataValue, 4.4146300000000007, 2.6646E-09, 2.6646E-09
DataValue, 4.41863, 2.5594E-09, 2.5594E-09
DataValue, 4.4228700000000005, 2.61E-09, 2.61E-09
DataValue, 4.4276100000000005, 2.6195E-09, 2.6195E-09
DataValue, 4.4326500000000006, 2.7074E-09, 2.7074E-09
DataValue, 4.4386800000000006, 2.7334E-09, 2.7334E-09
DataValue, 4.44465, 2.6576E-09, 2.6576E-09
DataValue, 4.45063, 2.6074E-09, 2.6074E-09
DataValue, 4.4566500000000007, 2.6734E-09, 2.6734E-09
DataValue, 4.46272, 2.5926E-09, 2.5926E-09
DataValue, 4.46865, 2.5947E-09, 2.5947E-09
DataValue, 4.47463, 2.5406E-09, 2.5406E-09
DataValue, 4.47876, 2.5998E-09, 2.5998E-09
DataValue, 4.4826700000000006, 2.6306E-09, 2.6306E-09
DataValue, 4.48799, 2.604E-09, 2.604E-09
DataValue, 4.4929200000000007, 2.5828E-09, 2.5828E-09
DataValue, 4.4966800000000005, 2.5692E-09, 2.5692E-09
DataValue, 4.5008500000000007, 2.5662E-09, 2.5662E-09
DataValue, 4.50664, 2.5219E-09, 2.5219E-09
DataValue, 4.5126800000000005, 2.5813999999999998E-09, 2.5813999999999998E-09
DataValue, 4.51864, 2.565E-09, 2.565E-09
DataValue, 4.5246900000000005, 2.5752E-09, 2.5752E-09
DataValue, 4.53064, 2.5534E-09, 2.5534E-09
DataValue, 4.53669, 2.6473E-09, 2.6473E-09
DataValue, 4.54082, 2.6343E-09, 2.6343E-09
DataValue, 4.54467, 2.6403E-09, 2.6403E-09
DataValue, 4.55015, 2.6146E-09, 2.6146E-09
DataValue, 4.55464, 2.6029E-09, 2.6029E-09
DataValue, 4.5586800000000007, 2.5993E-09, 2.5993E-09
DataValue, 4.5626700000000007, 2.6023E-09, 2.6023E-09
DataValue, 4.56864, 2.5557E-09, 2.5557E-09
DataValue, 4.57469, 2.6164E-09, 2.6164E-09
DataValue, 4.5806400000000007, 2.595E-09, 2.595E-09
DataValue, 4.58678, 2.6059E-09, 2.6059E-09
DataValue, 4.59269, 2.6122E-09, 2.6122E-09
DataValue, 4.5986800000000008, 2.6134E-09, 2.6134E-09
DataValue, 4.6027700000000005, 2.6248E-09, 2.6248E-09
DataValue, 4.60663, 2.6053E-09, 2.6053E-09
DataValue, 4.61076, 2.5979E-09, 2.5979E-09
DataValue, 4.6168700000000005, 2.5559E-09, 2.5559E-09
DataValue, 4.6226400000000005, 2.5874E-09, 2.5874E-09
DataValue, 4.6286400000000008, 2.5188E-09, 2.5188E-09
DataValue, 4.63469, 2.5214E-09, 2.5214E-09
DataValue, 4.6387800000000006, 2.5256E-09, 2.5256E-09
DataValue, 4.6441000000000008, 2.5096E-09, 2.5096E-09
DataValue, 4.64864, 2.5589E-09, 2.5589E-09
DataValue, 4.6546800000000008, 2.563E-09, 2.563E-09
DataValue, 4.65883, 2.6048E-09, 2.6048E-09
DataValue, 4.66469, 2.5968E-09, 2.5968E-09
DataValue, 4.6706400000000006, 2.6016E-09, 2.6016E-09
DataValue, 4.6766400000000008, 2.603E-09, 2.603E-09
DataValue, 4.6806300000000007, 2.5079E-09, 2.5079E-09
DataValue, 4.68463, 2.5738E-09, 2.5738E-09
DataValue, 4.6888400000000008, 2.4962E-09, 2.4962E-09
DataValue, 4.69263, 2.4792E-09, 2.4792E-09
DataValue, 4.6966800000000006, 2.4708E-09, 2.4708E-09
DataValue, 4.7006200000000007, 2.4787E-09, 2.4787E-09
DataValue, 4.7047700000000008, 2.5385E-09, 2.5385E-09
DataValue, 4.70868, 2.588E-09, 2.588E-09
DataValue, 4.7126800000000006, 2.5914E-09, 2.5914E-09
DataValue, 4.7166700000000006, 2.6375E-09, 2.6375E-09
DataValue, 4.72212, 2.6304E-09, 2.6304E-09
DataValue, 4.7266400000000006, 2.6286E-09, 2.6286E-09
DataValue, 4.7306700000000008, 2.6652E-09, 2.6652E-09
DataValue, 4.7347800000000007, 2.6773E-09, 2.6773E-09
DataValue, 4.74171, 2.6182E-09, 2.6182E-09
DataValue, 4.74664, 2.6192E-09, 2.6192E-09
DataValue, 4.75264, 2.5372E-09, 2.5372E-09
DataValue, 4.75877, 2.5297E-09, 2.5297E-09
DataValue, 4.76468, 2.5193E-09, 2.5193E-09
DataValue, 4.77064, 2.5226E-09, 2.5226E-09
DataValue, 4.77664, 2.4913E-09, 2.4913E-09
DataValue, 4.78077, 2.4915E-09, 2.4915E-09
DataValue, 4.78697, 2.5157E-09, 2.5157E-09
DataValue, 4.7926400000000005, 2.6E-09, 2.6E-09
DataValue, 4.79677, 2.6204E-09, 2.6204E-09
DataValue, 4.80264, 2.5819E-09, 2.5819E-09
DataValue, 4.80668, 2.5806E-09, 2.5806E-09
DataValue, 4.81062, 2.5646E-09, 2.5646E-09
DataValue, 4.8159800000000006, 2.5572E-09, 2.5572E-09
DataValue, 4.82068, 2.5519E-09, 2.5519E-09
DataValue, 4.82467, 2.4806E-09, 2.4806E-09
DataValue, 4.8288600000000006, 2.4686E-09, 2.4686E-09
DataValue, 4.83464, 2.5179E-09, 2.5179E-09
DataValue, 4.83863, 2.5805E-09, 2.5805E-09
DataValue, 4.84267, 2.4977999999999998E-09, 2.4977999999999998E-09
DataValue, 4.8495000000000008, 2.5585E-09, 2.5585E-09
DataValue, 4.8546400000000007, 2.5696E-09, 2.5696E-09
DataValue, 4.86064, 2.6161E-09, 2.6161E-09
DataValue, 4.86669, 2.6392E-09, 2.6392E-09
DataValue, 4.8726400000000005, 2.6266E-09, 2.6266E-09
DataValue, 4.8786400000000008, 2.6068E-09, 2.6068E-09
DataValue, 4.88468, 2.5263E-09, 2.5263E-09
DataValue, 4.8906500000000008, 2.6222E-09, 2.6222E-09
DataValue, 4.8966800000000008, 2.6359E-09, 2.6359E-09
DataValue, 4.90265, 2.6271E-09, 2.6271E-09
DataValue, 4.9086300000000005, 2.638E-09, 2.638E-09
DataValue, 4.91469, 2.65E-09, 2.65E-09
DataValue, 4.9206400000000006, 2.6031E-09, 2.6031E-09
DataValue, 4.92665, 2.6065E-09, 2.6065E-09
DataValue, 4.9307700000000008, 2.6021E-09, 2.6021E-09
DataValue, 4.9346400000000008, 2.5893E-09, 2.5893E-09
DataValue, 4.9388400000000008, 2.5132E-09, 2.5132E-09
DataValue, 4.9428300000000007, 2.5327E-09, 2.5327E-09
DataValue, 4.9466300000000007, 2.5175E-09, 2.5175E-09
DataValue, 4.95068, 2.5208E-09, 2.5208E-09
DataValue, 4.95479, 2.6191E-09, 2.6191E-09
DataValue, 4.9586900000000007, 2.6558E-09, 2.6558E-09
DataValue, 4.9626300000000008, 2.5479E-09, 2.5479E-09
DataValue, 4.96663, 2.543E-09, 2.543E-09
DataValue, 4.9721600000000006, 2.5583E-09, 2.5583E-09
DataValue, 4.97865, 2.6805E-09, 2.6805E-09
DataValue, 4.9846400000000006, 2.6218E-09, 2.6218E-09
DataValue, 4.99064, 2.5209E-09, 2.5209E-09
DataValue, 4.9966300000000006, 2.6022E-09, 2.6022E-09
DataValue, 5.00269, 2.6125E-09, 2.6125E-09
DataValue, 5.00877, 2.6224E-09, 2.6224E-09
DataValue, 5.0146500000000005, 2.5817E-09, 2.5817E-09
DataValue, 5.0206800000000005, 2.5011E-09, 2.5011E-09
DataValue, 5.02669, 2.4915E-09, 2.4915E-09
DataValue, 5.03077, 2.5591E-09, 2.5591E-09
DataValue, 5.03669, 2.5017E-09, 2.5017E-09
DataValue, 5.04265, 2.4666E-09, 2.4666E-09
DataValue, 5.04868, 2.5394E-09, 2.5394E-09
DataValue, 5.0546500000000005, 2.5587E-09, 2.5587E-09
DataValue, 5.0606800000000005, 2.4503E-09, 2.4503E-09
DataValue, 5.0674100000000006, 2.5223E-09, 2.5223E-09
DataValue, 5.0726400000000007, 2.494E-09, 2.494E-09
DataValue, 5.07676, 2.5058E-09, 2.5058E-09
DataValue, 5.08209, 2.501E-09, 2.501E-09
DataValue, 5.08668, 2.4809E-09, 2.4809E-09
DataValue, 5.0926500000000008, 2.4861E-09, 2.4861E-09
DataValue, 5.0986800000000008, 2.4813E-09, 2.4813E-09
DataValue, 5.1046900000000006, 2.5023E-09, 2.5023E-09
DataValue, 5.1087700000000007, 2.5016E-09, 2.5016E-09
DataValue, 5.11669, 2.5108E-09, 2.5108E-09
DataValue, 5.1208100000000005, 2.5117E-09, 2.5117E-09
DataValue, 5.12469, 2.504E-09, 2.504E-09
DataValue, 5.13063, 2.5213E-09, 2.5213E-09
DataValue, 5.13469, 2.4948E-09, 2.4948E-09
DataValue, 5.13867, 2.5418E-09, 2.5418E-09
DataValue, 5.14411, 2.5444E-09, 2.5444E-09
DataValue, 5.14869, 2.4821E-09, 2.4821E-09
DataValue, 5.1526200000000006, 2.4445E-09, 2.4445E-09
DataValue, 5.15678, 2.4954E-09, 2.4954E-09
DataValue, 5.16267, 2.5511E-09, 2.5511E-09
DataValue, 5.16664, 2.4913E-09, 2.4913E-09
DataValue, 5.17063, 2.4885E-09, 2.4885E-09
DataValue, 5.1759200000000005, 2.4628E-09, 2.4628E-09
DataValue, 5.18069, 2.4348E-09, 2.4348E-09
DataValue, 5.1846700000000006, 2.4518E-09, 2.4518E-09
DataValue, 5.18876, 2.4542E-09, 2.4542E-09
DataValue, 5.19268, 2.4566E-09, 2.4566E-09
DataValue, 5.19667, 2.4252E-09, 2.4252E-09
DataValue, 5.2006700000000006, 2.4533E-09, 2.4533E-09
DataValue, 5.2047700000000008, 2.4603E-09, 2.4603E-09
DataValue, 5.2086900000000007, 2.4465E-09, 2.4465E-09
DataValue, 5.2126300000000008, 2.4636E-09, 2.4636E-09
DataValue, 5.2166700000000006, 2.3933E-09, 2.3933E-09
DataValue, 5.22207, 2.4393E-09, 2.4393E-09
DataValue, 5.22668, 2.4115E-09, 2.4115E-09
DataValue, 5.2306700000000008, 2.4606E-09, 2.4606E-09
DataValue, 5.2346200000000005, 2.4604E-09, 2.4604E-09
DataValue, 5.24478, 1.799E-07, 1.799E-07
DataValue, 5.24927, 1.9572E-07, 1.9572E-07
DataValue, 5.2535300000000005, 2.1982E-07, 2.1982E-07
DataValue, 5.2569500000000007, 2.3706E-07, 2.3706E-07
DataValue, 5.26069, 2.5328E-07, 2.5328E-07
DataValue, 5.2646400000000009, 2.675E-07, 2.675E-07
DataValue, 5.26869, 2.8008E-07, 2.8008E-07
DataValue, 5.2706700000000009, 2.8544E-07, 2.8544E-07
DataValue, 5.2726700000000006, 2.904E-07, 2.904E-07
DataValue, 5.2746200000000005, 2.9494E-07, 2.9494E-07
DataValue, 5.27662, 2.9922E-07, 2.9922E-07
DataValue, 5.2786700000000009, 3.0352E-07, 3.0352E-07
DataValue, 5.2806700000000006, 3.0718E-07, 3.0718E-07
DataValue, 5.28514, 3.1468E-07, 3.1468E-07
DataValue, 5.2893000000000008, 3.2061999999999997E-07, 3.2061999999999997E-07
DataValue, 5.29269, 3.2494E-07, 3.2494E-07
DataValue, 5.29668, 3.295E-07, 3.295E-07
DataValue, 5.30069, 3.3368E-07, 3.3368E-07
DataValue, 5.30468, 3.3742E-07, 3.3742E-07
DataValue, 5.30869, 3.4082E-07, 3.4082E-07
DataValue, 5.31263, 3.4394E-07, 3.4394E-07
DataValue, 5.31665, 3.4666E-07, 3.4666E-07
DataValue, 5.32068, 3.4928E-07, 3.4928E-07
DataValue, 5.3226200000000006, 3.5038E-07, 3.5038E-07
DataValue, 5.32467, 3.516E-07, 3.516E-07
DataValue, 5.3266800000000005, 3.5264E-07, 3.5264E-07
DataValue, 5.3288400000000005, 3.5371999999999997E-07, 3.5371999999999997E-07
DataValue, 5.3332400000000009, 3.5594E-07, 3.5594E-07
DataValue, 5.33663, 3.5756E-07, 3.5756E-07
DataValue, 5.34112, 1.57702E-08, 1.57702E-08
DataValue, 5.3486400000000005, 9.726399999999999E-09, 9.726399999999999E-09
DataValue, 5.3759900000000007, 5.7832E-09, 5.7832E-09
DataValue, 5.3806400000000005, 5.6173E-09, 5.6173E-09
DataValue, 5.3846200000000008, 5.428E-09, 5.428E-09
DataValue, 5.38863, 5.2406E-09, 5.2406E-09
DataValue, 5.39414, 5.0818E-09, 5.0818E-09
DataValue, 5.4006500000000006, 4.8514E-09, 4.8514E-09
DataValue, 5.4066800000000006, 4.6531E-09, 4.6531E-09
DataValue, 5.4126900000000004, 4.6512E-09, 4.6512E-09
DataValue, 5.41868, 4.5349E-09, 4.5349E-09
DataValue, 5.42478, 4.3378E-09, 4.3378E-09
DataValue, 5.4306300000000007, 4.3352E-09, 4.3352E-09
DataValue, 5.4366400000000006, 4.2583E-09, 4.2583E-09
DataValue, 5.44268, 4.1656E-09, 4.1656E-09
DataValue, 5.4486500000000007, 4.0427E-09, 4.0427E-09
DataValue, 5.4546300000000008, 4.01E-09, 4.01E-09
DataValue, 5.45898, 3.9648E-09, 3.9648E-09
DataValue, 5.46468, 3.8888E-09, 3.8888E-09
DataValue, 5.4689400000000008, 3.8647E-09, 3.8647E-09
DataValue, 5.4726300000000005, 3.8265E-09, 3.8265E-09
DataValue, 5.47663, 3.7944E-09, 3.7944E-09
DataValue, 5.4806300000000006, 3.7913E-09, 3.7913E-09
DataValue, 5.48479, 3.7309E-09, 3.7309E-09
DataValue, 5.49127, 3.7496E-09, 3.7496E-09
DataValue, 5.49669, 3.6209E-09, 3.6209E-09
DataValue, 5.50264, 3.6061E-09, 3.6061E-09
DataValue, 5.5086900000000005, 3.6377E-09, 3.6377E-09
DataValue, 5.51468, 3.5378E-09, 3.5378E-09
DataValue, 5.52069, 3.5046E-09, 3.5046E-09
DataValue, 5.5266300000000008, 3.5228E-09, 3.5228E-09
DataValue, 5.5326400000000007, 3.5301E-09, 3.5301E-09
DataValue, 5.5386400000000009, 3.4804E-09, 3.4804E-09
DataValue, 5.5427700000000009, 3.4661E-09, 3.4661E-09
DataValue, 5.5466700000000007, 3.4081E-09, 3.4081E-09
DataValue, 5.5526800000000005, 3.4113E-09, 3.4113E-09
DataValue, 5.55668, 3.4105E-09, 3.4105E-09
DataValue, 5.5606300000000006, 3.4071E-09, 3.4071E-09
DataValue, 5.5659800000000006, 3.3838E-09, 3.3838E-09
DataValue, 5.57064, 3.3695E-09, 3.3695E-09
DataValue, 5.5746300000000009, 3.416E-09, 3.416E-09
DataValue, 5.5788300000000008, 3.4327E-09, 3.4327E-09
DataValue, 5.58527, 3.4111E-09, 3.4111E-09
DataValue, 5.5906400000000005, 3.3713E-09, 3.3713E-09
DataValue, 5.5966400000000007, 3.3846E-09, 3.3846E-09
DataValue, 5.6026900000000008, 3.3942E-09, 3.3942E-09
DataValue, 5.60869, 3.3735E-09, 3.3735E-09
DataValue, 5.61469, 3.3692E-09, 3.3692E-09
DataValue, 5.61882, 3.3009E-09, 3.3009E-09
DataValue, 5.6226400000000005, 3.2412E-09, 3.2412E-09
DataValue, 5.62753, 3.27E-09, 3.27E-09
DataValue, 5.63269, 3.2505E-09, 3.2505E-09
DataValue, 5.63668, 3.2368E-09, 3.2368E-09
DataValue, 5.6406300000000007, 3.2164E-09, 3.2164E-09
DataValue, 5.6467500000000008, 3.2041E-09, 3.2041E-09
DataValue, 5.6526400000000008, 3.2634E-09, 3.2634E-09
DataValue, 5.6586900000000009, 3.2573E-09, 3.2573E-09
DataValue, 5.6646800000000006, 3.2653E-09, 3.2653E-09
DataValue, 5.6706900000000005, 3.2651E-09, 3.2651E-09
DataValue, 5.67668, 3.2303E-09, 3.2303E-09
DataValue, 5.68264, 3.1687E-09, 3.1687E-09
DataValue, 5.68869, 3.1384E-09, 3.1384E-09
DataValue, 5.6946400000000006, 3.1598E-09, 3.1598E-09
DataValue, 5.6987700000000006, 3.1341E-09, 3.1341E-09
DataValue, 5.70263, 3.078E-09, 3.078E-09
DataValue, 5.7086400000000008, 3.1733E-09, 3.1733E-09
DataValue, 5.7128000000000005, 3.1687E-09, 3.1687E-09
DataValue, 5.7166700000000006, 3.1671E-09, 3.1671E-09
DataValue, 5.72215, 3.1409E-09, 3.1409E-09
DataValue, 5.7266800000000009, 3.1405E-09, 3.1405E-09
DataValue, 5.7306300000000006, 3.1644E-09, 3.1644E-09
DataValue, 5.7348300000000005, 3.1685E-09, 3.1685E-09
DataValue, 5.7406400000000009, 3.1395E-09, 3.1395E-09
DataValue, 5.7446300000000008, 3.1472E-09, 3.1472E-09
DataValue, 5.7486700000000006, 3.148E-09, 3.148E-09
DataValue, 5.7542100000000005, 3.0831E-09, 3.0831E-09
DataValue, 5.76069, 3.0829E-09, 3.0829E-09
DataValue, 5.7666900000000005, 3.0804E-09, 3.0804E-09
DataValue, 5.7726500000000005, 3.0855E-09, 3.0855E-09
DataValue, 5.77869, 3.0811E-09, 3.0811E-09
DataValue, 5.78469, 3.0692E-09, 3.0692E-09
DataValue, 5.7906900000000006, 3.0851E-09, 3.0851E-09
DataValue, 5.7966900000000008, 3.092E-09, 3.092E-09
DataValue, 5.80083, 3.1145E-09, 3.1145E-09
DataValue, 5.80468, 3.1362E-09, 3.1362E-09
DataValue, 5.80862, 3.1359E-09, 3.1359E-09
DataValue, 5.8126700000000007, 3.1346E-09, 3.1346E-09
DataValue, 5.81869, 3.1085999999999998E-09, 3.1085999999999998E-09
DataValue, 5.82263, 3.0689E-09, 3.0689E-09
DataValue, 5.8266300000000006, 3.0679E-09, 3.0679E-09
DataValue, 5.83201, 3.0846E-09, 3.0846E-09
DataValue, 5.83664, 3.0635E-09, 3.0635E-09
DataValue, 5.84264, 3.0309E-09, 3.0309E-09
DataValue, 5.8486400000000005, 3.031E-09, 3.031E-09
DataValue, 5.8546400000000007, 3.0142E-09, 3.0142E-09
DataValue, 5.8606500000000006, 3.0268E-09, 3.0268E-09
DataValue, 5.8666800000000006, 3.0455E-09, 3.0455E-09
DataValue, 5.8726400000000005, 3.045E-09, 3.045E-09
DataValue, 5.8786400000000008, 3.044E-09, 3.044E-09
DataValue, 5.8846500000000006, 3.0264E-09, 3.0264E-09
DataValue, 5.89064, 3.0468E-09, 3.0468E-09
DataValue, 5.89669, 2.9721E-09, 2.9721E-09
DataValue, 5.90263, 2.9862E-09, 2.9862E-09
DataValue, 5.9086500000000006, 3.0064E-09, 3.0064E-09
DataValue, 5.9146300000000007, 3.0191E-09, 3.0191E-09
DataValue, 5.9187800000000008, 3.0566E-09, 3.0566E-09
DataValue, 5.92288, 3.0021E-09, 3.0021E-09
DataValue, 5.9266900000000007, 2.9601E-09, 2.9601E-09
DataValue, 5.93069, 2.9757E-09, 2.9757E-09
DataValue, 5.9346200000000007, 2.9753E-09, 2.9753E-09
DataValue, 5.9388200000000007, 2.9624E-09, 2.9624E-09
DataValue, 5.9426400000000008, 2.9765E-09, 2.9765E-09
DataValue, 5.94662, 3.0099E-09, 3.0099E-09
DataValue, 5.9506700000000006, 2.9901E-09, 2.9901E-09
DataValue, 5.95478, 2.9778E-09, 2.9778E-09
DataValue, 5.95868, 2.969E-09, 2.969E-09
DataValue, 5.96267, 2.9817E-09, 2.9817E-09
DataValue, 5.9666200000000007, 3.0043E-09, 3.0043E-09
DataValue, 5.9720900000000006, 3.0196E-09, 3.0196E-09
DataValue, 5.97663, 2.9504E-09, 2.9504E-09
DataValue, 5.9806300000000006, 2.9247E-09, 2.9247E-09
DataValue, 5.98481, 2.9645E-09, 2.9645E-09
DataValue, 5.9915400000000005, 2.9852E-09, 2.9852E-09
DataValue, 5.9966700000000008, 2.9707E-09, 2.9707E-09
DataValue, 6.00264, 2.9512E-09, 2.9512E-09
DataValue, 6.0086800000000009, 2.9271E-09, 2.9271E-09
DataValue, 6.0146400000000009, 2.9148E-09, 2.9148E-09
DataValue, 6.02064, 2.9357E-09, 2.9357E-09
DataValue, 6.02669, 2.9233E-09, 2.9233E-09
DataValue, 6.0326400000000007, 2.95E-09, 2.95E-09
DataValue, 6.0386900000000008, 2.9247E-09, 2.9247E-09
DataValue, 6.04464, 2.9369E-09, 2.9369E-09
DataValue, 6.0506400000000005, 2.927E-09, 2.927E-09
DataValue, 6.0566400000000007, 2.9366E-09, 2.9366E-09
DataValue, 6.0608100000000009, 2.8969E-09, 2.8969E-09
DataValue, 6.0662600000000007, 2.9267E-09, 2.9267E-09
DataValue, 6.0706400000000009, 2.9181E-09, 2.9181E-09
DataValue, 6.0747700000000009, 2.9059E-09, 2.9059E-09
DataValue, 6.07889, 2.8495E-09, 2.8495E-09
DataValue, 6.08464, 2.845E-09, 2.845E-09
DataValue, 6.08879, 2.8898E-09, 2.8898E-09
DataValue, 6.0926300000000007, 2.879E-09, 2.879E-09
DataValue, 6.0986400000000005, 2.8914E-09, 2.8914E-09
DataValue, 6.10268, 2.8213E-09, 2.8213E-09
DataValue, 6.10667, 2.8467E-09, 2.8467E-09
DataValue, 6.1108400000000005, 2.8945E-09, 2.8945E-09
DataValue, 6.1146800000000008, 2.8857E-09, 2.8857E-09
DataValue, 6.1186200000000008, 2.9206E-09, 2.9206E-09
DataValue, 6.1226300000000009, 2.9333E-09, 2.9333E-09
DataValue, 6.12753, 2.8794E-09, 2.8794E-09
DataValue, 6.1326300000000007, 2.9025E-09, 2.9025E-09
DataValue, 6.13668, 2.8829E-09, 2.8829E-09
DataValue, 6.14062, 2.8864E-09, 2.8864E-09
DataValue, 6.1466300000000009, 2.9403E-09, 2.9403E-09
DataValue, 6.1506300000000005, 2.9259E-09, 2.9259E-09
DataValue, 6.15462, 2.9148E-09, 2.9148E-09
DataValue, 6.16023, 2.8955E-09, 2.8955E-09
DataValue, 6.1646800000000006, 2.9227E-09, 2.9227E-09
DataValue, 6.1686700000000005, 2.8584E-09, 2.8584E-09
DataValue, 6.1728700000000005, 2.8782E-09, 2.8782E-09
DataValue, 6.1766900000000007, 2.8811E-09, 2.8811E-09
DataValue, 6.18067, 2.9192E-09, 2.9192E-09
DataValue, 6.1846200000000007, 2.8631E-09, 2.8631E-09
DataValue, 6.18876, 2.7977E-09, 2.7977E-09
DataValue, 6.1935600000000006, 2.8819E-09, 2.8819E-09
DataValue, 6.1993000000000009, 2.9086E-09, 2.9086E-09
DataValue, 6.20469, 2.9405E-09, 2.9405E-09
DataValue, 6.2106400000000006, 2.8153E-09, 2.8153E-09
DataValue, 6.2166400000000008, 2.8956E-09, 2.8956E-09
DataValue, 6.22264, 2.9014E-09, 2.9014E-09
DataValue, 6.2287300000000005, 2.8676E-09, 2.8676E-09
DataValue, 6.2346400000000006, 2.877E-09, 2.877E-09
DataValue, 6.2406900000000007, 2.8761E-09, 2.8761E-09
DataValue, 6.24664, 2.8417E-09, 2.8417E-09
DataValue, 6.25269, 2.8574E-09, 2.8574E-09
DataValue, 6.2568100000000006, 2.8875E-09, 2.8875E-09
DataValue, 6.2626800000000005, 2.8013E-09, 2.8013E-09
DataValue, 6.2667800000000007, 2.7866E-09, 2.7866E-09
DataValue, 6.2706800000000005, 2.8173E-09, 2.8173E-09
DataValue, 6.27664, 2.8327E-09, 2.8327E-09
DataValue, 6.2826400000000007, 2.8389E-09, 2.8389E-09
DataValue, 6.2868, 2.7932E-09, 2.7932E-09
DataValue, 6.2906800000000009, 2.792E-09, 2.792E-09
DataValue, 6.2946800000000005, 2.767E-09, 2.767E-09
DataValue, 6.30013, 2.7597E-09, 2.7597E-09
DataValue, 6.3046400000000009, 2.7678E-09, 2.7678E-09
DataValue, 6.3086300000000008, 2.8166E-09, 2.8166E-09
DataValue, 6.31263, 2.8240999999999998E-09, 2.8240999999999998E-09
DataValue, 6.31904, 2.7919E-09, 2.7919E-09
DataValue, 6.3246400000000005, 2.7499E-09, 2.7499E-09
DataValue, 6.3306900000000006, 2.7523E-09, 2.7523E-09
DataValue, 6.33663, 2.7606E-09, 2.7606E-09
DataValue, 6.34264, 2.8076E-09, 2.8076E-09
DataValue, 6.3486800000000008, 2.7815E-09, 2.7815E-09
DataValue, 6.3546400000000007, 2.7506E-09, 2.7506E-09
DataValue, 6.360640000000001, 2.7972E-09, 2.7972E-09
DataValue, 6.36669, 2.8438E-09, 2.8438E-09
DataValue, 6.3726400000000005, 2.7919E-09, 2.7919E-09
DataValue, 6.3786900000000006, 2.8026E-09, 2.8026E-09
DataValue, 6.38276, 2.8531E-09, 2.8531E-09
DataValue, 6.3866700000000005, 2.8444E-09, 2.8444E-09
DataValue, 6.390670000000001, 2.7515E-09, 2.7515E-09
DataValue, 6.39686, 2.748E-09, 2.748E-09
DataValue, 6.4026400000000008, 2.8244E-09, 2.8244E-09
DataValue, 6.40864, 2.8936E-09, 2.8936E-09
DataValue, 6.41464, 2.8652E-09, 2.8652E-09
DataValue, 6.4187600000000007, 2.9108E-09, 2.9108E-09
DataValue, 6.42288, 2.8255E-09, 2.8255E-09
DataValue, 6.4266700000000005, 2.8256E-09, 2.8256E-09
DataValue, 6.43081, 2.8394E-09, 2.8394E-09
DataValue, 6.43463, 2.9343E-09, 2.9343E-09
DataValue, 6.43876, 2.8893E-09, 2.8893E-09
DataValue, 6.44268, 2.8704E-09, 2.8704E-09
DataValue, 6.4466800000000006, 2.9656E-09, 2.9656E-09
DataValue, 6.45063, 2.8986E-09, 2.8986E-09
DataValue, 6.45553, 2.9037E-09, 2.9037E-09
DataValue, 6.4606800000000009, 3.0193E-09, 3.0193E-09
DataValue, 6.4646300000000005, 2.9537E-09, 2.9537E-09
DataValue, 6.4686200000000005, 2.9433E-09, 2.9433E-09
DataValue, 6.4747400000000006, 2.9567E-09, 2.9567E-09
DataValue, 6.48068, 2.8373E-09, 2.8373E-09
DataValue, 6.48664, 2.7819E-09, 2.7819E-09
DataValue, 6.4926900000000005, 2.777E-09, 2.777E-09
DataValue, 6.49868, 2.8757E-09, 2.8757E-09
DataValue, 6.504690000000001, 2.9449E-09, 2.9449E-09
DataValue, 6.51064, 2.8846E-09, 2.8846E-09
DataValue, 6.5167500000000009, 2.9259E-09, 2.9259E-09
DataValue, 6.52268, 2.9103E-09, 2.9103E-09
DataValue, 6.5267800000000005, 2.9125E-09, 2.9125E-09
DataValue, 6.5306200000000008, 2.929E-09, 2.929E-09
DataValue, 6.5366800000000005, 2.8793E-09, 2.8793E-09
DataValue, 6.5426400000000005, 2.7903E-09, 2.7903E-09
DataValue, 6.54863, 2.7455E-09, 2.7455E-09
DataValue, 6.5528200000000005, 2.7376E-09, 2.7376E-09
DataValue, 6.5586800000000007, 2.7532E-09, 2.7532E-09
DataValue, 6.56282, 2.7864E-09, 2.7864E-09
DataValue, 6.5686800000000005, 2.8252E-09, 2.8252E-09
DataValue, 6.57263, 2.8255E-09, 2.8255E-09
DataValue, 6.5766300000000006, 2.9221E-09, 2.9221E-09
DataValue, 6.5821400000000008, 2.829E-09, 2.829E-09
DataValue, 6.58663, 2.798E-09, 2.798E-09
DataValue, 6.5906300000000009, 2.7658E-09, 2.7658E-09
DataValue, 6.5948300000000009, 2.8301E-09, 2.8301E-09
DataValue, 6.5986800000000008, 2.843E-09, 2.843E-09
DataValue, 6.60263, 2.7883E-09, 2.7883E-09
DataValue, 6.60662, 2.7994E-09, 2.7994E-09
DataValue, 6.6107600000000009, 2.8479E-09, 2.8479E-09
DataValue, 6.6146300000000009, 2.8073E-09, 2.8073E-09
DataValue, 6.61868, 2.7637E-09, 2.7637E-09
DataValue, 6.62262, 2.7572E-09, 2.7572E-09
DataValue, 6.62748, 2.8508E-09, 2.8508E-09
DataValue, 6.6333, 2.8456E-09, 2.8456E-09
DataValue, 6.6386400000000005, 2.8429E-09, 2.8429E-09
DataValue, 6.6446900000000007, 2.8389E-09, 2.8389E-09
DataValue, 6.6506900000000009, 2.8377E-09, 2.8377E-09
DataValue, 6.6566800000000006, 2.7518E-09, 2.7518E-09
DataValue, 6.6626400000000006, 2.7512E-09, 2.7512E-09
DataValue, 6.6686900000000007, 2.7547E-09, 2.7547E-09
DataValue, 6.6746900000000009, 2.7755E-09, 2.7755E-09
DataValue, 6.6806800000000006, 2.8401E-09, 2.8401E-09
DataValue, 6.6848300000000007, 2.8852E-09, 2.8852E-09
DataValue, 6.68876, 2.8673E-09, 2.8673E-09
DataValue, 6.6926400000000008, 2.7702E-09, 2.7702E-09
DataValue, 6.6966300000000007, 2.8451E-09, 2.8451E-09
DataValue, 6.7006400000000008, 2.8202E-09, 2.8202E-09
DataValue, 6.7047500000000007, 2.7358E-09, 2.7358E-09
DataValue, 6.71086, 2.7999E-09, 2.7999E-09
DataValue, 6.7166900000000007, 2.8328E-09, 2.8328E-09
DataValue, 6.7226900000000009, 2.8567E-09, 2.8567E-09
DataValue, 6.72869, 2.7886E-09, 2.7886E-09
DataValue, 6.7346900000000005, 2.7791E-09, 2.7791E-09
DataValue, 6.7406400000000009, 2.8134E-09, 2.8134E-09
DataValue, 6.74476, 2.7933E-09, 2.7933E-09
DataValue, 6.7486700000000006, 2.8435E-09, 2.8435E-09
DataValue, 6.75372, 2.8697E-09, 2.8697E-09
DataValue, 6.7586400000000006, 2.8911E-09, 2.8911E-09
DataValue, 6.7626800000000005, 2.7899E-09, 2.7899E-09
DataValue, 6.7667600000000006, 2.723E-09, 2.723E-09
DataValue, 6.7706800000000005, 2.7972E-09, 2.7972E-09
DataValue, 6.7746800000000009, 2.7855E-09, 2.7855E-09
DataValue, 6.7786700000000009, 2.7363E-09, 2.7363E-09
DataValue, 6.782820000000001, 2.7944E-09, 2.7944E-09
DataValue, 6.7887200000000005, 2.741E-09, 2.741E-09
DataValue, 6.79464, 2.846E-09, 2.846E-09
DataValue, 6.80069, 2.9274E-09, 2.9274E-09
DataValue, 6.80663, 2.7701E-09, 2.7701E-09
DataValue, 6.8126500000000005, 2.8671E-09, 2.8671E-09
DataValue, 6.8186300000000006, 2.8173E-09, 2.8173E-09
DataValue, 6.8228000000000009, 2.7909E-09, 2.7909E-09
DataValue, 6.8266800000000005, 2.7597E-09, 2.7597E-09
DataValue, 6.8318900000000005, 2.7849999999999998E-09, 2.7849999999999998E-09
DataValue, 6.8366900000000008, 2.7956E-09, 2.7956E-09
DataValue, 6.8406800000000008, 2.7713E-09, 2.7713E-09
DataValue, 6.844780000000001, 2.7275E-09, 2.7275E-09
DataValue, 6.8492000000000006, 2.7819E-09, 2.7819E-09
DataValue, 6.854680000000001, 2.7425E-09, 2.7425E-09
DataValue, 6.8606900000000008, 2.8387E-09, 2.8387E-09
DataValue, 6.86664, 2.7947E-09, 2.7947E-09
DataValue, 6.8726400000000005, 2.8644E-09, 2.8644E-09
DataValue, 6.87868, 2.7567E-09, 2.7567E-09
DataValue, 6.884640000000001, 2.6873E-09, 2.6873E-09
DataValue, 6.8906800000000006, 2.7391E-09, 2.7391E-09
DataValue, 6.8967100000000006, 2.7873E-09, 2.7873E-09
DataValue, 6.9026400000000008, 2.8405E-09, 2.8405E-09
DataValue, 6.9086900000000009, 2.7606E-09, 2.7606E-09
DataValue, 6.9147300000000005, 2.7351E-09, 2.7351E-09
DataValue, 6.9206900000000005, 2.8118E-09, 2.8118E-09
DataValue, 6.92668, 2.854E-09, 2.854E-09
DataValue, 6.93264, 2.8882E-09, 2.8882E-09
DataValue, 6.93681, 2.8129E-09, 2.8129E-09
DataValue, 6.9426900000000007, 2.7356E-09, 2.7356E-09
DataValue, 6.94664, 2.7298E-09, 2.7298E-09
DataValue, 6.95068, 2.6955E-09, 2.6955E-09
DataValue, 6.95476, 2.7358E-09, 2.7358E-09
DataValue, 6.9606900000000005, 2.807E-09, 2.807E-09
DataValue, 6.9646300000000005, 2.7955E-09, 2.7955E-09
DataValue, 6.9686200000000005, 2.7479E-09, 2.7479E-09
DataValue, 6.97468, 2.7815E-09, 2.7815E-09
DataValue, 6.9786300000000008, 2.8264E-09, 2.8264E-09
DataValue, 6.9826200000000007, 2.8561E-09, 2.8561E-09
DataValue, 6.9887500000000005, 2.8142E-09, 2.8142E-09
DataValue, 6.9946800000000007, 2.856E-09, 2.856E-09
DataValue, 7.0006900000000005, 2.7881E-09, 2.7881E-09
DataValue, 7.0066900000000008, 2.6936E-09, 2.6936E-09
DataValue, 7.01264, 2.6522E-09, 2.6522E-09
DataValue, 7.0186800000000007, 2.6865E-09, 2.6865E-09
DataValue, 7.0247800000000007, 2.7728E-09, 2.7728E-09
DataValue, 7.03068, 2.7768E-09, 2.7768E-09
DataValue, 7.03664, 2.7872E-09, 2.7872E-09
DataValue, 7.0408100000000005, 2.744E-09, 2.744E-09
DataValue, 7.0446800000000005, 2.6945E-09, 2.6945E-09
DataValue, 7.0501700000000005, 2.7079E-09, 2.7079E-09
DataValue, 7.0546900000000008, 2.753E-09, 2.753E-09
DataValue, 7.0586800000000007, 2.7561E-09, 2.7561E-09
DataValue, 7.0626200000000008, 2.8138E-09, 2.8138E-09
DataValue, 7.06869, 2.8298E-09, 2.8298E-09
DataValue, 7.072680000000001, 2.8033E-09, 2.8033E-09
DataValue, 7.0766700000000009, 2.7529E-09, 2.7529E-09
DataValue, 7.081900000000001, 2.7224E-09, 2.7224E-09
DataValue, 7.08668, 2.687E-09, 2.687E-09
DataValue, 7.09067, 2.727E-09, 2.727E-09
DataValue, 7.09487, 2.7539E-09, 2.7539E-09
DataValue, 7.09947, 2.7518E-09, 2.7518E-09
DataValue, 7.104680000000001, 2.7221E-09, 2.7221E-09
DataValue, 7.110640000000001, 2.7661E-09, 2.7661E-09
DataValue, 7.1166800000000006, 2.673E-09, 2.673E-09
DataValue, 7.1227800000000006, 2.6592E-09, 2.6592E-09
DataValue, 7.1286900000000006, 2.7795E-09, 2.7795E-09
DataValue, 7.1346900000000009, 2.7741E-09, 2.7741E-09
DataValue, 7.1387700000000009, 2.7217E-09, 2.7217E-09
DataValue, 7.14407, 2.7567E-09, 2.7567E-09
DataValue, 7.1486300000000007, 2.6787E-09, 2.6787E-09
DataValue, 7.1526900000000007, 2.6859E-09, 2.6859E-09
DataValue, 7.1568200000000006, 2.7242E-09, 2.7242E-09
DataValue, 7.1626800000000008, 2.6554E-09, 2.6554E-09
DataValue, 7.1686900000000007, 2.6629E-09, 2.6629E-09
DataValue, 7.174640000000001, 2.7148E-09, 2.7148E-09
DataValue, 7.18069, 2.6138E-09, 2.6138E-09
DataValue, 7.1866900000000005, 2.6827E-09, 2.6827E-09
DataValue, 7.1926400000000008, 2.6878E-09, 2.6878E-09
DataValue, 7.1986900000000009, 2.6804E-09, 2.6804E-09
DataValue, 7.2046500000000009, 2.653E-09, 2.653E-09
DataValue, 7.2106400000000006, 2.6672E-09, 2.6672E-09
DataValue, 7.2166900000000007, 2.7327E-09, 2.7327E-09
DataValue, 7.2226900000000009, 2.6723E-09, 2.6723E-09
DataValue, 7.22869, 2.6933E-09, 2.6933E-09
DataValue, 7.2346400000000006, 2.7075E-09, 2.7075E-09
DataValue, 7.2446500000000009, 1.7966E-07, 1.7966E-07
DataValue, 7.2486500000000005, 1.9387999999999999E-07, 1.9387999999999999E-07
DataValue, 7.2526500000000009, 2.166E-07, 2.166E-07
DataValue, 7.2567, 2.373E-07, 2.373E-07
DataValue, 7.2607000000000008, 2.5474E-07, 2.5474E-07
DataValue, 7.2647, 2.6924E-07, 2.6924E-07
DataValue, 7.270220000000001, 2.856E-07, 2.856E-07
DataValue, 7.2746900000000005, 2.966E-07, 2.966E-07
DataValue, 7.27667, 3.0074E-07, 3.0074E-07
DataValue, 7.278620000000001, 3.0482E-07, 3.0482E-07
DataValue, 7.2806200000000008, 3.0858E-07, 3.0858E-07
DataValue, 7.2850500000000009, 3.1592E-07, 3.1592E-07
DataValue, 7.2888800000000007, 3.2158E-07, 3.2158E-07
DataValue, 7.29307, 3.2698E-07, 3.2698E-07
DataValue, 7.2966400000000009, 3.3116E-07, 3.3116E-07
DataValue, 7.3006400000000005, 3.3527999999999997E-07, 3.3527999999999997E-07
DataValue, 7.30468, 3.3912E-07, 3.3912E-07
DataValue, 7.308650000000001, 3.4256E-07, 3.4256E-07
DataValue, 7.31273, 3.4573999999999997E-07, 3.4573999999999997E-07
DataValue, 7.31669, 3.4848E-07, 3.4848E-07
DataValue, 7.3206400000000009, 3.5114E-07, 3.5114E-07
DataValue, 7.3226700000000005, 3.5231999999999997E-07, 3.5231999999999997E-07
DataValue, 7.32462, 3.5348E-07, 3.5348E-07
DataValue, 7.3266700000000009, 3.546E-07, 3.546E-07
DataValue, 7.3289100000000005, 3.5572E-07, 3.5572E-07
DataValue, 7.3329100000000009, 3.5773999999999997E-07, 3.5773999999999997E-07
DataValue, 7.3366400000000009, 3.5948E-07, 3.5948E-07
DataValue, 7.34107, 1.64808E-08, 1.64808E-08
DataValue, 7.3486400000000005, 1.0308999999999998E-08, 1.0308999999999998E-08
DataValue, 7.37605, 6.1705E-09, 6.1705E-09
DataValue, 7.3806300000000009, 5.9993E-09, 5.9993E-09
DataValue, 7.3846700000000007, 5.8528E-09, 5.8528E-09
DataValue, 7.38867, 5.702E-09, 5.702E-09
DataValue, 7.39409, 5.5331E-09, 5.5331E-09
DataValue, 7.39864, 5.3171E-09, 5.3171E-09
DataValue, 7.40263, 5.1675E-09, 5.1675E-09
DataValue, 7.40683, 5.0724E-09, 5.0724E-09
DataValue, 7.4106900000000007, 4.8908E-09, 4.8908E-09
DataValue, 7.4146300000000007, 4.8559E-09, 4.8559E-09
DataValue, 7.4186700000000005, 4.7916E-09, 4.7916E-09
DataValue, 7.4229, 4.8179E-09, 4.8179E-09
DataValue, 7.4266400000000008, 4.7968E-09, 4.7968E-09
DataValue, 7.430670000000001, 4.7055E-09, 4.7055E-09
DataValue, 7.4346700000000006, 4.6284E-09, 4.6284E-09
DataValue, 7.43876, 4.5874E-09, 4.5874E-09
DataValue, 7.44603, 4.5468E-09, 4.5468E-09
DataValue, 7.4506400000000008, 4.3963E-09, 4.3963E-09
DataValue, 7.45476, 4.3577E-09, 4.3577E-09
DataValue, 7.4606800000000009, 4.3703E-09, 4.3703E-09
DataValue, 7.4666900000000007, 4.2644E-09, 4.2644E-09
DataValue, 7.4726300000000006, 4.1975E-09, 4.1975E-09
DataValue, 7.47864, 4.2517E-09, 4.2517E-09
DataValue, 7.4846800000000009, 4.2134E-09, 4.2134E-09
DataValue, 7.4906400000000009, 4.1456E-09, 4.1456E-09
DataValue, 7.4948200000000007, 4.1535E-09, 4.1535E-09
DataValue, 7.4986400000000009, 4.1324E-09, 4.1324E-09
DataValue, 7.50393, 4.0317E-09, 4.0317E-09
DataValue, 7.5086900000000005, 3.9984E-09, 3.9984E-09
DataValue, 7.5126800000000005, 4.0215E-09, 4.0215E-09
DataValue, 7.5168300000000006, 3.9435E-09, 3.9435E-09
DataValue, 7.52064, 3.9224E-09, 3.9224E-09
DataValue, 7.524630000000001, 3.8856E-09, 3.8856E-09
DataValue, 7.5286300000000006, 3.9707E-09, 3.9707E-09
DataValue, 7.5328100000000004, 3.8878E-09, 3.8878E-09
DataValue, 7.5366800000000005, 3.8608E-09, 3.8608E-09
DataValue, 7.5406300000000011, 3.8436E-09, 3.8436E-09
DataValue, 7.544620000000001, 3.8174E-09, 3.8174E-09
DataValue, 7.5501400000000007, 3.7916E-09, 3.7916E-09
DataValue, 7.55468, 3.8019E-09, 3.8019E-09
DataValue, 7.560690000000001, 3.8545E-09, 3.8545E-09
DataValue, 7.5666400000000005, 3.8406E-09, 3.8406E-09
DataValue, 7.5726400000000007, 3.7561E-09, 3.7561E-09
DataValue, 7.5786400000000009, 3.7053E-09, 3.7053E-09
DataValue, 7.584690000000001, 3.7011E-09, 3.7011E-09
DataValue, 7.5906800000000008, 3.6921E-09, 3.6921E-09
DataValue, 7.5966900000000006, 3.6062E-09, 3.6062E-09
DataValue, 7.60268, 3.721E-09, 3.721E-09
DataValue, 7.6068200000000008, 3.7035E-09, 3.7035E-09
DataValue, 7.6107600000000009, 3.6612E-09, 3.6612E-09
DataValue, 7.61488, 3.637E-09, 3.637E-09
DataValue, 7.6206400000000007, 3.6968E-09, 3.6968E-09
DataValue, 7.6266900000000009, 3.6501E-09, 3.6501E-09
DataValue, 7.6307700000000009, 3.5693E-09, 3.5693E-09
DataValue, 7.63468, 3.614E-09, 3.614E-09
DataValue, 7.63862, 3.699E-09, 3.699E-09
DataValue, 7.644330000000001, 3.6384999999999998E-09, 3.6384999999999998E-09
DataValue, 7.6486800000000006, 3.6501E-09, 3.6501E-09
DataValue, 7.652680000000001, 3.6292E-09, 3.6292E-09
DataValue, 7.6568400000000008, 3.5728E-09, 3.5728E-09
DataValue, 7.6606700000000005, 3.5239E-09, 3.5239E-09
DataValue, 7.66464, 3.6444E-09, 3.6444E-09
DataValue, 7.6686700000000005, 3.6511E-09, 3.6511E-09
DataValue, 7.672950000000001, 3.5811E-09, 3.5811E-09
DataValue, 7.6766800000000011, 3.618E-09, 3.618E-09
DataValue, 7.682640000000001, 3.5224E-09, 3.5224E-09
DataValue, 7.68864, 3.5702E-09, 3.5702E-09
DataValue, 7.6946900000000005, 3.5759E-09, 3.5759E-09
DataValue, 7.7006400000000008, 3.5566E-09, 3.5566E-09
DataValue, 7.70485, 3.5378E-09, 3.5378E-09
DataValue, 7.709010000000001, 3.5762E-09, 3.5762E-09
DataValue, 7.7146900000000009, 3.556E-09, 3.556E-09
DataValue, 7.7206800000000007, 3.5391E-09, 3.5391E-09
DataValue, 7.7247800000000009, 3.5023E-09, 3.5023E-09
DataValue, 7.7286300000000008, 3.4422E-09, 3.4422E-09
DataValue, 7.7326200000000007, 3.425E-09, 3.425E-09
DataValue, 7.73824, 3.545E-09, 3.545E-09
DataValue, 7.74267, 3.5597E-09, 3.5597E-09
DataValue, 7.746690000000001, 3.5206E-09, 3.5206E-09
DataValue, 7.7507500000000009, 3.5349E-09, 3.5349E-09
DataValue, 7.755370000000001, 3.5058E-09, 3.5058E-09
DataValue, 7.7606500000000009, 3.4716E-09, 3.4716E-09
DataValue, 7.7666900000000005, 3.497E-09, 3.497E-09
DataValue, 7.7726900000000008, 3.418E-09, 3.418E-09
DataValue, 7.7786500000000007, 3.424E-09, 3.424E-09
DataValue, 7.7846400000000004, 3.4936E-09, 3.4936E-09
DataValue, 7.78882, 3.4249E-09, 3.4249E-09
DataValue, 7.7926400000000005, 3.392E-09, 3.392E-09
DataValue, 7.7966700000000007, 3.4282E-09, 3.4282E-09
DataValue, 7.80264, 3.4772E-09, 3.4772E-09
DataValue, 7.8066300000000011, 3.4564E-09, 3.4564E-09
DataValue, 7.81064, 3.4355E-09, 3.4355E-09
DataValue, 7.81629, 3.4437E-09, 3.4437E-09
DataValue, 7.8206900000000008, 3.3118E-09, 3.3118E-09
DataValue, 7.82664, 3.4104E-09, 3.4104E-09
DataValue, 7.8326400000000005, 3.4563E-09, 3.4563E-09
DataValue, 7.8386900000000006, 3.439E-09, 3.439E-09
DataValue, 7.8446900000000008, 3.4669E-09, 3.4669E-09
DataValue, 7.8506900000000011, 3.404E-09, 3.404E-09
DataValue, 7.8566800000000008, 3.4107E-09, 3.4107E-09
DataValue, 7.8636500000000007, 3.3675E-09, 3.3675E-09
DataValue, 7.8686900000000008, 3.4731E-09, 3.4731E-09
DataValue, 7.8726800000000008, 3.3241E-09, 3.3241E-09
DataValue, 7.8775200000000005, 3.4384E-09, 3.4384E-09
DataValue, 7.8826300000000007, 3.4281E-09, 3.4281E-09
DataValue, 7.886680000000001, 3.4693E-09, 3.4693E-09
DataValue, 7.8906200000000011, 3.3936E-09, 3.3936E-09
DataValue, 7.8966800000000008, 3.2887E-09, 3.2887E-09
DataValue, 7.9006300000000005, 3.2914E-09, 3.2914E-09
DataValue, 7.90467, 3.3514E-09, 3.3514E-09
DataValue, 7.909930000000001, 3.3573E-09, 3.3573E-09
DataValue, 7.9146300000000007, 3.357E-09, 3.357E-09
DataValue, 7.9186200000000007, 3.2811E-09, 3.2811E-09
DataValue, 7.9228700000000005, 3.3386E-09, 3.3386E-09
DataValue, 7.92942, 3.2821E-09, 3.2821E-09
DataValue, 7.9346900000000007, 3.2334E-09, 3.2334E-09
DataValue, 7.94068, 3.2206E-09, 3.2206E-09
DataValue, 7.9466500000000009, 3.2242E-09, 3.2242E-09
DataValue, 7.9526800000000009, 3.29E-09, 3.29E-09
DataValue, 7.95877, 3.2737E-09, 3.2737E-09
DataValue, 7.9646900000000009, 3.2067E-09, 3.2067E-09
DataValue, 7.97069, 3.1658E-09, 3.1658E-09
DataValue, 7.974800000000001, 3.2009E-09, 3.2009E-09
DataValue, 7.97864, 3.2369E-09, 3.2369E-09
DataValue, 7.98263, 3.2059E-09, 3.2059E-09
DataValue, 7.9883200000000008, 3.2466E-09, 3.2466E-09
DataValue, 7.9926800000000009, 3.1944E-09, 3.1944E-09
DataValue, 7.9966400000000011, 3.1977E-09, 3.1977E-09
DataValue, 8.0007600000000014, 3.1661E-09, 3.1661E-09
DataValue, 8.00543, 3.1755E-09, 3.1755E-09
DataValue, 8.01068, 3.2205E-09, 3.2205E-09
DataValue, 8.01669, 3.2129E-09, 3.2129E-09
DataValue, 8.02264, 3.2312E-09, 3.2312E-09
DataValue, 8.028690000000001, 3.2393E-09, 3.2393E-09
DataValue, 8.03468, 3.2493E-09, 3.2493E-09
DataValue, 8.03883, 3.2563E-09, 3.2563E-09
DataValue, 8.0447, 3.2142E-09, 3.2142E-09
DataValue, 8.05137, 3.2108E-09, 3.2108E-09
DataValue, 8.0566500000000012, 3.1976E-09, 3.1976E-09
DataValue, 8.06067, 3.1876E-09, 3.1876E-09
DataValue, 8.066040000000001, 3.2082E-09, 3.2082E-09
DataValue, 8.07067, 3.2281E-09, 3.2281E-09
DataValue, 8.0746200000000012, 3.2316E-09, 3.2316E-09
DataValue, 8.07892, 3.1788E-09, 3.1788E-09
DataValue, 8.08465, 3.1877E-09, 3.1877E-09
DataValue, 8.08867, 3.184E-09, 3.184E-09
DataValue, 8.09262, 3.1664E-09, 3.1664E-09
DataValue, 8.09971, 3.1677E-09, 3.1677E-09
DataValue, 8.1047000000000011, 3.2221E-09, 3.2221E-09
DataValue, 8.11063, 3.163E-09, 3.163E-09
DataValue, 8.1167, 3.1688E-09, 3.1688E-09
DataValue, 8.12265, 3.2245E-09, 3.2245E-09
DataValue, 8.12865, 3.1906E-09, 3.1906E-09
DataValue, 8.13465, 3.1906E-09, 3.1906E-09
DataValue, 8.1407, 3.1935E-09, 3.1935E-09
DataValue, 8.1467000000000009, 3.2338E-09, 3.2338E-09
DataValue, 8.1527000000000012, 3.2093E-09, 3.2093E-09
DataValue, 8.1586500000000015, 3.2341E-09, 3.2341E-09
DataValue, 8.16465, 3.1951E-09, 3.1951E-09
DataValue, 8.1707, 3.2303E-09, 3.2303E-09
DataValue, 8.1767, 3.2426E-09, 3.2426E-09
DataValue, 8.1827, 3.2162E-09, 3.2162E-09
DataValue, 8.1866700000000012, 3.2006E-09, 3.2006E-09
DataValue, 8.1929600000000011, 3.2015E-09, 3.2015E-09
DataValue, 8.1987, 3.158E-09, 3.158E-09
DataValue, 8.20465, 3.1445E-09, 3.1445E-09
DataValue, 8.20876, 3.1003E-09, 3.1003E-09
DataValue, 8.21264, 3.0934E-09, 3.0934E-09
DataValue, 8.21663, 3.1223E-09, 3.1223E-09
DataValue, 8.22208, 3.1421E-09, 3.1421E-09
DataValue, 8.226700000000001, 3.1189E-09, 3.1189E-09
DataValue, 8.2327000000000012, 3.0907E-09, 3.0907E-09
DataValue, 8.2387000000000015, 3.0978E-09, 3.0978E-09
DataValue, 8.24267, 3.128E-09, 3.128E-09
DataValue, 8.24667, 3.1392E-09, 3.1392E-09
DataValue, 8.25079, 3.126E-09, 3.126E-09
DataValue, 8.25481, 3.1154E-09, 3.1154E-09
DataValue, 8.25863, 3.0809E-09, 3.0809E-09
DataValue, 8.2626300000000015, 3.0618E-09, 3.0618E-09
DataValue, 8.26685, 3.0532E-09, 3.0532E-09
DataValue, 8.27063, 3.0263E-09, 3.0263E-09
DataValue, 8.27463, 3.0648E-09, 3.0648E-09
DataValue, 8.27862, 3.048E-09, 3.048E-09
DataValue, 8.282820000000001, 3.0448E-09, 3.0448E-09
DataValue, 8.28693, 3.064E-09, 3.064E-09
DataValue, 8.29265, 3.0562E-09, 3.0562E-09
DataValue, 8.29878, 3.0632E-09, 3.0632E-09
DataValue, 8.30469, 3.0562E-09, 3.0562E-09
DataValue, 8.3106300000000015, 3.0707E-09, 3.0707E-09
DataValue, 8.3166900000000012, 3.1344E-09, 3.1344E-09
DataValue, 8.32263, 3.1296E-09, 3.1296E-09
DataValue, 8.32681, 3.1457E-09, 3.1457E-09
DataValue, 8.33182, 3.1151E-09, 3.1151E-09
DataValue, 8.33669, 3.1533E-09, 3.1533E-09
DataValue, 8.3406700000000011, 3.1596E-09, 3.1596E-09
DataValue, 8.34477, 3.1212E-09, 3.1212E-09
DataValue, 8.348650000000001, 3.1441E-09, 3.1441E-09
DataValue, 8.35267, 3.0921E-09, 3.0921E-09
DataValue, 8.3566300000000009, 3.0991E-09, 3.0991E-09
DataValue, 8.36076, 3.1114E-09, 3.1114E-09
DataValue, 8.36665, 3.1018E-09, 3.1018E-09
DataValue, 8.3726300000000009, 3.0806E-09, 3.0806E-09
DataValue, 8.37865, 3.1568E-09, 3.1568E-09
DataValue, 8.3846800000000012, 3.1153E-09, 3.1153E-09
DataValue, 8.3906400000000012, 3.1474E-09, 3.1474E-09
DataValue, 8.39663, 3.1519E-09, 3.1519E-09
DataValue, 8.4026900000000015, 3.1212E-09, 3.1212E-09
DataValue, 8.40868, 3.1508E-09, 3.1508E-09
DataValue, 8.41464, 3.1482E-09, 3.1482E-09
DataValue, 8.4206300000000009, 3.1239E-09, 3.1239E-09
DataValue, 8.42665, 3.0476E-09, 3.0476E-09
DataValue, 8.4326800000000013, 3.0514E-09, 3.0514E-09
DataValue, 8.4386400000000013, 3.0752E-09, 3.0752E-09
DataValue, 8.44463, 3.0419E-09, 3.0419E-09
DataValue, 8.44881, 3.0224E-09, 3.0224E-09
DataValue, 8.452630000000001, 3.0419E-09, 3.0419E-09
DataValue, 8.45869, 3.0941E-09, 3.0941E-09
DataValue, 8.4646300000000014, 3.1999E-09, 3.1999E-09
DataValue, 8.4687600000000014, 3.2488E-09, 3.2488E-09
DataValue, 8.4746800000000011, 3.1908E-09, 3.1908E-09
DataValue, 8.48065, 3.2097E-09, 3.2097E-09
DataValue, 8.48497, 3.1322E-09, 3.1322E-09
DataValue, 8.488900000000001, 3.1322E-09, 3.1322E-09
DataValue, 8.49263, 3.0851E-09, 3.0851E-09
DataValue, 8.4966800000000013, 3.1002E-09, 3.1002E-09
DataValue, 8.5009000000000015, 3.0946E-09, 3.0946E-09
DataValue, 8.50463, 3.0667E-09, 3.0667E-09
DataValue, 8.5086900000000014, 3.0752E-09, 3.0752E-09
DataValue, 8.51262, 3.0642E-09, 3.0642E-09
DataValue, 8.51679, 3.0708E-09, 3.0708E-09
DataValue, 8.52064, 3.1027E-09, 3.1027E-09
DataValue, 8.52463, 3.1469E-09, 3.1469E-09
DataValue, 8.52867, 3.1322E-09, 3.1322E-09
DataValue, 8.53283, 3.129E-09, 3.129E-09
DataValue, 8.53944, 3.0814E-09, 3.0814E-09
DataValue, 8.5446300000000015, 3.0892E-09, 3.0892E-09
DataValue, 8.5506400000000014, 3.0768E-09, 3.0768E-09
DataValue, 8.55663, 3.0845E-09, 3.0845E-09
DataValue, 8.56269, 3.0943E-09, 3.0943E-09
DataValue, 8.56868, 3.1263E-09, 3.1263E-09
DataValue, 8.574720000000001, 3.1095E-09, 3.1095E-09
DataValue, 8.5806300000000011, 3.1041E-09, 3.1041E-09
DataValue, 8.58665, 3.0995E-09, 3.0995E-09
DataValue, 8.5926800000000014, 3.0766E-09, 3.0766E-09
DataValue, 8.5986900000000013, 3.1227E-09, 3.1227E-09
DataValue, 8.60276, 3.1678E-09, 3.1678E-09
DataValue, 8.60664, 3.1827E-09, 3.1827E-09
DataValue, 8.61076, 3.1726E-09, 3.1726E-09
DataValue, 8.6146900000000013, 3.1219E-09, 3.1219E-09
DataValue, 8.6186300000000013, 3.055E-09, 3.055E-09
DataValue, 8.6226200000000013, 3.0449E-09, 3.0449E-09
DataValue, 8.62818, 3.0652E-09, 3.0652E-09
DataValue, 8.63264, 3.066E-09, 3.066E-09
DataValue, 8.63667, 3.0039E-09, 3.0039E-09
DataValue, 8.64062, 2.9748E-09, 2.9748E-09
DataValue, 8.6473400000000016, 3.0296E-09, 3.0296E-09
DataValue, 8.65268, 3.0261E-09, 3.0261E-09
DataValue, 8.65869, 3.0081E-09, 3.0081E-09
DataValue, 8.66468, 3.0282E-09, 3.0282E-09
DataValue, 8.67074, 3.0377E-09, 3.0377E-09
DataValue, 8.6766800000000011, 2.9433E-09, 2.9433E-09
DataValue, 8.6827700000000014, 3.0099E-09, 3.0099E-09
DataValue, 8.6888300000000012, 3.0257E-09, 3.0257E-09
DataValue, 8.6946500000000011, 2.9956E-09, 2.9956E-09
DataValue, 8.70068, 2.9899E-09, 2.9899E-09
DataValue, 8.7067000000000014, 2.992E-09, 2.992E-09
DataValue, 8.71263, 2.966E-09, 2.966E-09
DataValue, 8.71681, 2.9905E-09, 2.9905E-09
DataValue, 8.72207, 3.0285E-09, 3.0285E-09
DataValue, 8.7266900000000014, 3.0232E-09, 3.0232E-09
DataValue, 8.73067, 2.9822E-09, 2.9822E-09
DataValue, 8.73483, 2.9174E-09, 2.9174E-09
DataValue, 8.74069, 2.9638E-09, 2.9638E-09
DataValue, 8.7446700000000011, 2.914E-09, 2.914E-09
DataValue, 8.74862, 2.8915E-09, 2.8915E-09
DataValue, 8.753680000000001, 2.9418E-09, 2.9418E-09
DataValue, 8.75863, 2.9839E-09, 2.9839E-09
DataValue, 8.76267, 3.0006E-09, 3.0006E-09
DataValue, 8.7668, 3.0101E-09, 3.0101E-09
DataValue, 8.77067, 3.0106E-09, 3.0106E-09
DataValue, 8.7746400000000015, 3.0134E-09, 3.0134E-09
DataValue, 8.77867, 3.0084E-09, 3.0084E-09
DataValue, 8.78278, 2.9611E-09, 2.9611E-09
DataValue, 8.78959, 2.9922E-09, 2.9922E-09
DataValue, 8.7946300000000015, 2.9666E-09, 2.9666E-09
DataValue, 8.8006900000000012, 2.937E-09, 2.937E-09
DataValue, 8.80663, 2.9839E-09, 2.9839E-09
DataValue, 8.81269, 2.997E-09, 2.997E-09
DataValue, 8.81863, 2.9893E-09, 2.9893E-09
DataValue, 8.82277, 3.0271E-09, 3.0271E-09
DataValue, 8.82662, 2.9954E-09, 2.9954E-09
DataValue, 8.8318000000000012, 2.969E-09, 2.969E-09
DataValue, 8.83676, 2.8849E-09, 2.8849E-09
DataValue, 8.84265, 2.9172E-09, 2.9172E-09
DataValue, 8.84868, 2.9444E-09, 2.9444E-09
DataValue, 8.852640000000001, 2.9448E-09, 2.9448E-09
DataValue, 8.8566700000000012, 2.94E-09, 2.94E-09
DataValue, 8.8607500000000012, 2.9809E-09, 2.9809E-09
DataValue, 8.8646400000000014, 2.9833E-09, 2.9833E-09
DataValue, 8.8686700000000016, 3.0109E-09, 3.0109E-09
DataValue, 8.8726200000000013, 2.9824E-09, 2.9824E-09
DataValue, 8.87818, 2.9901E-09, 2.9901E-09
DataValue, 8.88263, 2.9927E-09, 2.9927E-09
DataValue, 8.88663, 2.9394E-09, 2.9394E-09
DataValue, 8.89067, 2.9437E-09, 2.9437E-09
DataValue, 8.8969, 2.9934E-09, 2.9934E-09
DataValue, 8.9026900000000015, 2.9501E-09, 2.9501E-09
DataValue, 8.90869, 2.9365E-09, 2.9365E-09
DataValue, 8.91465, 2.9884E-09, 2.9884E-09
DataValue, 8.92069, 3.0135E-09, 3.0135E-09
DataValue, 8.92688, 3.027E-09, 3.027E-09
DataValue, 8.93265, 2.9609E-09, 2.9609E-09
DataValue, 8.9386900000000011, 2.9732E-09, 2.9732E-09
DataValue, 8.9427700000000012, 2.9601E-09, 2.9601E-09
DataValue, 8.94668, 2.9464E-09, 2.9464E-09
DataValue, 8.95067, 3.0133E-09, 3.0133E-09
DataValue, 8.9555800000000012, 3.0012E-09, 3.0012E-09
DataValue, 8.9606900000000014, 2.9489E-09, 2.9489E-09
DataValue, 8.96467, 2.9568E-09, 2.9568E-09
DataValue, 8.9686700000000013, 2.9665E-09, 2.9665E-09
DataValue, 8.9751900000000013, 2.966E-09, 2.966E-09
DataValue, 8.9806400000000011, 2.9423E-09, 2.9423E-09
DataValue, 8.9866900000000012, 2.9582E-09, 2.9582E-09
DataValue, 8.99268, 2.9385E-09, 2.9385E-09
DataValue, 8.99864, 2.9464E-09, 2.9464E-09
DataValue, 9.00464, 2.9459E-09, 2.9459E-09
DataValue, 9.01078, 2.9513E-09, 2.9513E-09
[truncated: 98,220 more rows]

## Sheet: Figure 2b
			0 s
				1.82729	2.17871	4.01902	1.93046	1.81572
				1.77861	3.93933	1.83686	3.91208	1.74586
				4.0077	2.02898	1.89069	2.05076	4.00042
				3.86895	4.778	4.17678	4.1085	3.89706
				4.06661	1.96532	1.75887	1.70696	9941-03-01
			0.5 s
				1.84877	2.12504	2.61025	1.84934	1.88002
				1.78559	2.49795	1.82404	2.41541	1.76407
				2.41704	9141-01-01	1.86171	2.01954	2.48551
				2.32067	2.49923	2.44509	2.47856	2.44831
				2.45708	1.86203	1.70509	1.67667	2.36509
			0.5 s + 1.5s
				1.85185	2.02386	2.34416	2.00517	1.86788
				1.70204	2.17461	1.73494	2.15408	1.72749
				2.19569	1.95478	1.78886	2.03929	2.25603
				2.16287	2.22939	2.16742	2.21107	2.22279
				2.17537	1.92367	1.64573	1.70487	2.27223

## Sheet: Figure 2d
					APPLE	LIME	OLIVE	DATE	GRAPE
				1	0.86055	0.71709	0.65801	0.7383	0.81736
				2	0.76215	0.61586	0.76276	0.60012	0.922
				3	0.8345	0.76159	0.73204	0.69918	0.89976
				4	1	0.55188	0.63719	0.78134	0.9078
				5	0.8492	0.76811	0.67735	0.76999	0.90685
				6	0.59072	0.65572	0.70344	0.69017	0.82384
				7	0.13746	0.20806	0.03518	0.16389	0.13164
				8	0.67996	0.54647	0.66686	0.59093	0.83972
				9	0.12198	0.0347	0.23544	0.17289	0.12769
				10	0.52028	0.62366	0.67749	0.77977	0.59817
				11	0.70886	0.63552	0.93445	0.91308	0.93842
				12	0	0.1858	0.13401	0.17417	3.99005E-4
				13	0.80824	0.55652	0.8019	0.67806	0.83036
				14	0.08343	0.15048	0.19173	0.26834	0.11281
				15	0.56933	0.64396	0.7981	0.91692	0.58127
				16	0.85773	0.58874	0.71837	0.74098	0.68879
				17	0.10368	0.20438	0.02092	0.18211	0.1138
				18	0.66525	0.54152	0.52395	0.59396	0.74012
				19	0.1488	0.02633	0.15233	0.19278	0.13166
				20	0.62486	0.72128	0.96207	0.6754	0.73744
				21	0.57962	0.67756	0.66881	0.69674	0.57483
				22	0.19374	0.18408	0.24578	0.22078	0.13867
				23	0.06138	0.23354	0.20608	0.15926	0.08087
				24	0.10153	0.19575	0.20016	0.26296	0.10859
				25	0.72233	0.60659	0.625	0.70034	0.86026

## Sheet: Figure 2e
		pulses	ΔI5 (%)	Std
		1	0.05785	0.07823
		2	0.13702	0.09769
		3	0.19641	0.09681
		4	0.29392	0.08898

## Sheet: Figure 2f
					Time (s)	0.8 V	Time (s)	1.0 V	Time (s)	1.2V
					0.00332	5.4106E-10	0.00318	8.4911E-10	0.00272	9.7037E-10
					0.00731	5.4885E-10	0.00728	8.5956E-10	0.00671	9.6762E-10
					0.01137	5.4147E-10	0.01323	8.7422E-10	0.01201	9.6361E-10
					0.01732	5.3737E-10	0.01719	8.7518E-10	0.0167	9.6361E-10
					0.02131	5.3922E-10	0.02129	8.6557E-10	0.02067	9.6321E-10
					0.02526	5.5463E-10	0.02718	8.386E-10	0.02466	9.764E-10
					0.03132	5.4733E-10	0.03123	8.6381E-10	0.03071	9.9163E-10
					0.03531	5.4818E-10	0.03523	8.6063E-10	0.03471	9.7545E-10
					0.03926	5.3853E-10	0.03922	8.2205E-10	0.03879	9.685E-10
					0.04473	5.4928E-10	0.04518	8.3411E-10	0.0447	9.7793E-10
					0.04997	5.4653E-10	0.04922	8.3975E-10	0.04872	9.7712E-10
					0.05531	5.3938E-10	0.05317	8.5908E-10	0.0527	9.8348E-10
					0.05933	5.3452E-10	0.058	8.8226E-10	0.05811	9.7314E-10
					0.06339	5.4556E-10	0.06318	8.7606E-10	0.06265	9.7956E-10
					0.06928	5.5034E-10	0.06719	8.5687E-10	0.0667	9.7682E-10
					0.07327	5.4143E-10	0.07126	8.5445E-10	0.07065	9.7642E-10
					0.07733	5.4127E-10	0.07718	8.7081E-10	0.0747	9.7675E-10
					0.08131	5.4467E-10	0.08123	8.5912E-10	0.07866	9.8325E-10
					0.0853	5.4875E-10	0.08518	8.3444E-10	0.08265	9.828E-10
					0.08936	5.4873E-10	0.09014	8.5034E-10	0.08686	9.9772E-10
					0.09326	5.4392E-10	0.09523	8.5696E-10	0.0907	1.00223E-9
					0.09727	5.4865E-10	0.09922	8.6467E-10	0.09466	1.00133E-9
					0.10131	5.5302E-10	0.10329	8.3895E-10	0.0987	9.9655E-10
					0.10537	5.5291E-10	0.10722	8.5711E-10	0.10277	9.9498E-10
					0.10971	5.4699E-10	0.11121	8.552E-10	0.10665	1.00078E-9
					0.11531	5.3869E-10	0.11517	8.5505E-10	0.1107	9.9576E-10
					0.11941	5.4214E-10	0.11942	8.576E-10	0.11469	9.9449E-10
					0.12531	5.4571E-10	0.12536	8.5962E-10	0.11876	9.9406E-10
					0.12933	5.4653E-10	0.13118	8.7294E-10	0.12265	9.7952E-10
					0.13327	5.3788E-10	0.13527	8.5852E-10	0.12666	9.8973E-10
					0.13733	5.4276E-10	0.14123	8.313E-10	0.13069	9.9093E-10
					0.14127	5.4421E-10	0.14532	8.0939E-10	0.13548	9.897E-10
					0.14533	5.4879E-10	0.15123	8.5131E-10	0.14124	9.9214E-10
					0.14926	5.5095E-10	0.15532	8.3833E-10	0.1467	9.9715E-10
					0.15416	5.4794E-10	0.16118	8.2037E-10	0.15071	9.9632E-10
					0.15726	5.4922E-10	0.16523	8.2529E-10	0.15469	9.8843E-10
					0.1613	5.5401E-10	0.16919	8.5507E-10	0.15865	9.8558E-10
					0.16531	5.5237E-10	0.17329	8.6641E-10	0.16265	9.8866E-10
					0.16985	5.5269E-10	0.17918	8.569E-10	0.16767	9.9558E-10
					0.17532	5.5041E-10	0.18318	8.4721E-10	0.17266	1.00228E-9
					0.17941	5.4972E-10	0.18723	8.5278E-10	0.17672	1.00065E-9
					0.18528	5.534E-10	0.19117	8.7106E-10	0.18066	1.00445E-9
					0.1894	5.5118E-10	0.19522	8.5403E-10	0.18466	1.0152E-9
					0.19532	5.4491E-10	0.20123	8.5108E-10	0.1887	1.01642E-9
					0.19932	5.4678E-10	0.20522	8.263E-10	0.19266	1.01117E-9
					0.20333	5.5131E-10	0.20917	8.4836E-10	0.1968	1.01114E-9
					0.20727	5.4397E-10	0.21327	8.3575E-10	0.2007	1.01823E-9
					0.21132	5.4784E-10	0.21722	8.1107E-10	0.20471	1.01928E-9
					0.21665	5.4769E-10	0.22122	8.2558E-10	0.20865	1.01666E-9
					0.22132	5.5233E-10	0.22521	8.0926E-10	0.2135	1.01261E-9
					0.22531	5.5246E-10	0.2306	8.5544E-10	0.21871	1.00526E-9
					0.22948	5.5211E-10	0.23718	8.5086E-10	0.22275	1.01307E-9
					0.23532	5.5624E-10	0.24119	8.4643E-10	0.2268	1.03125E-9
					0.23938	5.5526E-10	0.24529	8.2627E-10	0.23266	1.03277E-9
					0.24532	5.5581E-10	0.25122	8.3059E-10	0.2368	1.03367E-9
					0.24928	5.5326E-10	0.25518	8.5422E-10	0.24266	1.04315E-9
					0.25337	5.4912E-10	0.25939	8.3381E-10	0.24672	1.03747E-9
					0.25734	5.4981E-10	0.26318	8.1288E-10	0.25071	1.02464E-9
					0.26137	5.5138E-10	0.26723	8.2827E-10	0.25467	1.01425E-9
					0.26728	5.5541E-10	0.27117	8.315E-10	0.25866	1.02152E-9
					0.27132	5.5616E-10	0.27526	8.3988E-10	0.26271	1.0314E-9
					0.27537	5.4951E-10	0.27971	8.6226E-10	0.26665	1.02147E-9
					0.28127	5.5175E-10	0.28523	8.7765E-10	0.27069	1.02277E-9
					0.28542	5.5248E-10	0.28926	8.7331E-10	0.27474	1.01621E-9
					0.29127	5.4809E-10	0.29333	8.7739E-10	0.27871	1.01576E-9
					0.29528	5.4653E-10	0.29918	8.3034E-10	0.28265	1.02281E-9
					0.29927	5.4733E-10	0.30331	8.1435E-10	0.28669	1.02178E-9
					0.30332	5.4961E-10	0.30923	8.2873E-10	0.2908	1.01211E-9
					0.30747	5.4952E-10	0.31328	8.5412E-10	0.29519	1.01059E-9
					0.31327	5.5125E-10	0.31918	8.6479E-10	0.30065	1.00617E-9
					0.31733	5.5838E-10	0.32319	8.7992E-10	0.3048	1.02299E-9
					0.32132	5.6409E-10	0.32922	9.0395E-10	0.3107	1.04077E-9
					0.32605	5.6198E-10	0.33319	8.7543E-10	0.31476	1.03129E-9
					0.32927	5.5861E-10	0.33738	8.9005E-10	0.32066	1.03042E-9
					0.33326	5.56E-10	0.34121	8.7217E-10	0.32472	1.03412E-9
					0.3373	5.5525E-10	0.34543	8.8351E-10	0.32871	1.03518E-9
					0.34327	5.5536E-10	0.34917	8.792E-10	0.33272	1.03735E-9
					0.34732	5.5271E-10	0.35329	8.8281E-10	0.33671	1.03209E-9
					0.35126	5.4501E-10	0.35717	8.7853E-10	0.34072	1.02983E-9
					0.35537	5.4544E-10	0.36117	8.8714E-10	0.34465	1.02257E-9
					0.35988	5.4945E-10	0.36517	8.688E-10	0.34865	1.02564E-9
					0.36531	5.624E-10	0.36928	8.8414E-10	0.35281	1.03298E-9
					0.36941	5.5821E-10	0.3737	8.9496E-10	0.35666	1.04136E-9
					0.42268	8.51644E-8	0.37923	8.8496E-10	0.36069	1.04892E-9
					0.43165	8.86626E-8	0.38326	8.7281E-10	0.36465	1.042E-9
					0.43965	9.09712E-8	0.38918	8.7476E-10	0.36881	1.04044E-9
					0.44765	9.26604E-8	0.3933	8.6573E-10	0.37267	1.05051E-9
					0.4556	9.3771E-8	0.4028	1.9454E-7	0.3767	1.03956E-9
					0.4636	9.48918E-8	0.40554	1.7646E-7	0.38069	1.03708E-9
					0.4716	7.0574E-8	0.40749	1.7774E-7	0.38546	1.04843E-9
					0.4996	1.0503E-9	0.40954	1.8304E-7	0.39113	1.05285E-9
					0.52848	8.2707E-10	0.41148	1.8948E-7	0.4006	2.9614E-7
					0.53332	8.0751E-10	0.41348	1.966E-7	0.40503	3.3048E-7
					0.53729	7.9709E-10	0.41577	2.0468E-7	0.40907	3.8242E-7
					0.54133	7.9337E-10	0.41955	2.1718E-7	0.41299	4.2556E-7
					0.54733	7.8528E-10	0.42153	2.231E-7	0.41713	4.621E-7
					0.55133	7.7482E-10	0.42349	2.2848E-7	0.42099	4.8928E-7
					0.55538	7.6441E-10	0.42548	2.3366E-7	0.42503	5.1128E-7
					0.56133	7.5483E-10	0.42753	2.3854E-7	0.42903	5.2886E-7
					0.56526	7.4647E-10	0.42948	2.4294E-7	0.43303	5.4334E-7
					0.56928	7.4394E-10	0.43173	2.4748E-7	0.43704	5.5514E-7
					0.57339	7.339E-10	0.43636	2.5586E-7	0.44103	5.6546E-7
					0.5774	7.2853E-10	0.43976	2.6112E-7	0.44503	5.7392E-7
					0.5813	7.2666E-10	0.44351	2.6604E-7	0.44932	5.8152E-7
					0.58531	7.2588E-10	0.44751	2.7082E-7	0.45298	5.8742E-7
					0.58935	7.1393E-10	0.45151	2.7498E-7	0.45703	5.937E-7
					0.59332	7.0083E-10	0.45551	2.7884E-7	0.46103	5.9886E-7
					0.59726	7.007E-10	0.45956	2.822E-7	0.46498	6.0364E-7
					0.6013	6.9909E-10	0.46351	2.8504E-7	0.46696	6.0584E-7
					0.60537	7.041E-10	0.46754	2.8764E-7	0.46897	6.0804E-7
					0.60972	6.9552E-10	0.46955	2.8888E-7	0.47101	6.1042E-7
					0.61528	6.852E-10	0.47153	2.9004E-7	0.47296	6.1124E-7
					0.61939	6.8567E-10	0.47353	2.9116E-7	0.47501	6.125E-7
					0.62528	6.8866E-10	0.47548	2.923E-7	0.47696	6.1424E-7
					0.62937	6.9037E-10	0.47753	2.9348E-7	0.48098	6.1704E-7
					0.63528	6.8096E-10	0.48194	2.9546E-7	0.48301	6.1844E-7
					0.63936	6.7684E-10	0.48562	2.9708E-7	0.48501	6.2018E-7
					0.64528	6.7947E-10	0.48956	2.9864E-7	0.48701	6.2178E-7
					0.64932	6.7943E-10	0.49375	3.0028E-7	0.48896	6.2374E-7
					0.65332	6.7276E-10	0.50015	1.31558E-8	0.49101	6.255E-7
					0.65732	6.7383E-10	0.52967	4.8062E-9	0.49319	6.2672E-7
					0.66133	6.6995E-10	0.53551	4.678E-9	0.49948	1.62788E-8
					0.66727	6.7077E-10	0.54155	4.3767E-9	0.50702	1.06448E-8
					0.67136	6.6443E-10	0.54751	4.113E-9	0.53398	6.244E-9
					0.67532	6.6361E-10	0.55351	3.8912E-9	0.53898	6.0369E-9
					0.67928	6.6691E-10	0.5595	3.7132E-9	0.54502	5.6946E-9
					0.68332	6.7212E-10	0.56551	3.5731E-9	0.54898	5.5037E-9
					0.68928	6.6975E-10	0.57155	3.4275E-9	0.55301	5.3298E-9
					0.69332	6.6203E-10	0.57751	3.2847E-9	0.55836	5.1172E-9
					0.69733	6.6545E-10	0.58351	3.1842E-9	0.56385	4.9591E-9
					0.70132	6.6596E-10	0.58951	3.0928E-9	0.56902	4.8115E-9
					0.70542	6.6845E-10	0.59555	3.0091E-9	0.57502	4.6799E-9
					0.71127	6.707E-10	0.60151	2.8988E-9	0.58099	4.552E-9
					0.71541	6.6833E-10	0.60751	2.8368E-9	0.58698	4.3896E-9
					0.72131	6.6999E-10	0.61355	2.8166E-9	0.59303	4.2866E-9
					0.72532	6.6677E-10	0.61951	2.7577E-9	0.59898	4.1932E-9
					0.72947	6.6182E-10	0.6256	2.7337E-9	0.60499	4.1026E-9
					0.73328	6.5759E-10	0.63155	2.631E-9	0.61102	4.021E-9
					0.73731	6.6162E-10	0.63751	2.5933E-9	0.61512	3.9852E-9
					0.74126	6.6315E-10	0.6435	2.5555E-9	0.61988	3.9521E-9
					0.74537	6.6548E-10	0.64951	2.6042E-9	0.62499	3.9245E-9
					0.74977	6.6377E-10	0.65557	2.5783E-9	0.63097	3.8496E-9
					0.75527	6.6339E-10	0.66151	2.5105E-9	0.63765	3.7782E-9
					0.75934	6.5997E-10	0.66755	2.4825E-9	0.64298	3.7276E-9
					0.76531	6.5881E-10	0.6735	2.4807E-9	0.64899	3.6886E-9
					0.76941	6.5883E-10	0.67951	2.4409E-9	0.65498	3.6449E-9
					0.77527	6.6343E-10	0.6855	2.4077E-9	0.66103	3.5951E-9
					0.77933	6.4992E-10	0.6915	2.3861E-9	0.66536	3.5907E-9
					0.78327	6.5034E-10	0.69751	2.3234E-9	0.66921	3.5431E-9
					0.78732	6.4875E-10	0.7035	2.2964E-9	0.67503	3.5053E-9
					0.79126	6.492E-10	0.70768	2.2819E-9	0.67917	3.4802E-9
					0.79731	6.4276E-10	0.7115	2.264E-9	0.68503	3.4554E-9
					0.80132	6.4233E-10	0.71751	2.2501E-9	0.69097	3.4314E-9
					0.80526	6.4568E-10	0.72153	2.2199E-9	0.69514	3.3986E-9
					0.81038	6.4198E-10	0.72549	2.1956E-9	0.70099	3.3781E-9
					0.81528	6.4063E-10	0.73084	2.207E-9	0.70703	3.3582E-9
					0.81935	6.4508E-10	0.73555	2.188E-9	0.71444	3.3398E-9
					0.82528	6.4568E-10	0.74155	2.1676E-9	0.71903	3.3098E-9
					0.82935	6.4593E-10	0.74755	2.1419E-9	0.72503	3.2754E-9
					0.83533	6.4348E-10	0.75355	2.1414E-9	0.73099	3.2611E-9
					0.83932	6.463E-10	0.75951	2.1382E-9	0.73703	3.2532E-9
					0.84533	6.4145E-10	0.76555	2.0869E-9	0.74112	3.2695E-9
					0.85132	6.3738E-10	0.77151	2.0874E-9	0.74646	3.2572E-9
					0.85528	6.3251E-10	0.77755	2.0919E-9	0.75103	3.2337E-9
					0.85936	6.3307E-10	0.78164	2.0802E-9	0.75511	3.194E-9
					0.86533	6.3948E-10	0.7855	2.0841E-9	0.75912	3.191E-9
					0.86937	6.4024E-10	0.78953	2.0401E-9	0.76301	3.1797E-9
					0.92274	9.34768E-8	0.79555	2.0582E-9	0.76898	3.1863E-9
					0.93159	9.50684E-8	0.79949	2.0607E-9	0.77311	3.155E-9
					0.93959	9.62044E-8	0.80353	2.0311E-9	0.77931	3.1755E-9
					0.94762	9.70782E-8	0.80888	2.0254E-9	0.78498	3.1942E-9
					0.95564	9.7574E-8	0.81354	2.0251E-9	0.78914	3.1492E-9
					0.96378	9.82286E-8	0.81749	2.0054E-9	0.79499	3.1052E-9
					0.9716	7.3028E-8	0.82174	2e-09	0.79916	3.1043E-9
					1.00004	1.0934E-9	0.8275	1.9918E-9	0.80298	3.0927E-9
					1.00563	1.0134E-9	0.8335	1.9772E-9	0.80838	3.0677E-9
					1.03426	8.2925E-10	0.83955	1.9663E-9	0.81303	3.0905E-9
					1.03931	8.1157E-10	0.84555	1.95E-9	0.81697	3.0702E-9
					1.04466	8.0022E-10	0.8515	1.9507E-9	0.82126	3.0679E-9
					1.04927	7.9016E-10	0.8575	1.9328E-9	0.82498	3.0629E-9
					1.05327	7.7933E-10	0.8635	1.9372E-9	0.82901	3.0611E-9
					1.05744	7.6783E-10	0.8695	1.9394E-9	0.83297	3.0476E-9
					1.06171	7.6432E-10	0.8755	1.9148E-9	0.8372	3.0175E-9
					1.06732	7.5622E-10	0.88155	1.9197E-9	0.84098	3.0378E-9
					1.07128	7.478E-10	0.8875	1.886E-9	0.84497	3.0387E-9
					1.07532	7.4311E-10	0.89164	1.9062E-9	0.84897	3.0329E-9
					1.07933	7.399E-10	0.91972	2.5922E-7	0.85318	3.0207E-9
					1.08527	7.4951E-10	0.9235	2.6506E-7	0.85703	3.0095E-9
					1.08936	7.487E-10	0.92754	2.7258E-7	0.86101	3.0063E-9
					1.09326	7.3897E-10	0.93164	2.7902E-7	0.86497	2.9937E-9
					1.09731	7.3311E-10	0.93551	2.8406E-7	0.86983	2.9764E-9
					1.10126	7.3153E-10	0.93951	2.8856E-7	0.87498	2.9628E-9
					1.10542	7.2489E-10	0.9435	2.921E-7	0.87902	2.9619E-9
					1.10931	7.2331E-10	0.9455	2.9374E-7	0.88301	2.9483E-9
					1.11331	7.1245E-10	0.94996	2.9688E-7	0.88903	2.9531E-9
					1.11932	7.0518E-10	0.95349	2.991E-7	0.91752	5.2686E-7
					1.12339	7.0882E-10	0.95553	3.0028E-7	0.92098	5.5216E-7
					1.12931	7.0761E-10	0.95748	3.014E-7	0.92297	5.6368E-7
					1.13341	7.0053E-10	0.95953	3.0248E-7	0.92496	5.7308E-7
					1.13927	6.982E-10	0.96148	3.0338E-7	0.92701	5.8132E-7
					1.14339	7.0194E-10	0.96506	3.0492E-7	0.92896	5.8804E-7
					1.14927	7.0109E-10	0.96749	3.059E-7	0.93113	5.9438E-7
					1.15328	6.8594E-10	0.96953	3.0674E-7	0.93503	6.0378E-7
					1.15736	6.8793E-10	0.97153	3.0738E-7	0.93697	6.0774E-7
					1.1614	6.8847E-10	0.97348	3.081E-7	0.93897	6.1132E-7
					1.16738	6.8918E-10	0.97553	3.0886E-7	0.94096	6.1452E-7
					1.17332	6.8304E-10	0.97748	3.0956E-7	0.94296	6.1752E-7
					1.17733	6.8141E-10	0.98109	3.106E-7	0.94501	6.202E-7
					1.18132	6.8426E-10	0.98646	3.1216E-7	0.94959	6.2554E-7
					1.18731	6.7677E-10	0.98955	3.131E-7	0.95302	6.2916E-7
					1.19127	6.7155E-10	0.99355	3.1398E-7	0.95496	6.3086E-7
					1.19526	6.6517E-10	1	1.44592E-8	0.95701	6.3286E-7
					1.20009	6.6942E-10	1.00751	9.0052E-9	0.95901	6.3472E-7
					1.20326	6.7449E-10	1.03426	5.1071E-9	0.96096	6.3608E-7
					1.20731	6.7188E-10	1.03955	4.8587E-9	0.96445	6.3864E-7
					1.21131	6.7117E-10	1.04555	4.5599E-9	0.97	6.4238E-7
					1.21656	6.6535E-10	1.05155	4.3309E-9	0.97368	6.4544E-7
					1.22132	6.6786E-10	1.05751	4.1958E-9	0.97798	6.4786E-7
					1.22541	6.7398E-10	1.06355	3.9825E-9	0.98299	6.507E-7
					1.23132	6.7208E-10	1.06955	3.8996E-9	0.98702	6.5264E-7
					1.23538	6.6822E-10	1.07555	3.7692E-9	0.99103	6.5458E-7
					1.24128	6.716E-10	1.08151	3.6533E-9	0.99502	6.036E-8
					1.24532	6.7479E-10	1.08751	3.5557E-9	1.00142	1.6722E-8
					1.24933	6.741E-10	1.09351	3.4582E-9	1.00908	1.2149E-8
					1.25331	6.6803E-10	1.09951	3.3715E-9	1.01698	1.00716E-8
					1.25726	6.6937E-10	1.10551	3.2963E-9	1.04431	7.3152E-9
					1.26141	6.7428E-10	1.11155	3.2351E-9	1.04902	7.2197E-9
					1.26527	6.7652E-10	1.11751	3.1968E-9	1.05297	7.0344E-9
					1.26926	6.748E-10	1.12355	3.1148E-9	1.05844	6.8006E-9
					1.27326	6.6993E-10	1.12764	3.0798E-9	1.06392	6.5909E-9
					1.27735	6.6889E-10	1.1315	3.0013E-9	1.06898	6.4193E-9
					1.28175	6.6936E-10	1.13698	3.0382E-9	1.07503	6.2395E-9
					1.28728	6.6605E-10	1.14155	2.9804E-9	1.08102	6.0896E-9
					1.29139	6.6263E-10	1.14553	2.9683E-9	1.08702	5.9693E-9
					1.29732	6.5958E-10	1.14964	2.9911E-9	1.09303	5.8517E-9
					1.30136	6.5613E-10	1.1555	2.9356E-9	1.09902	5.7748E-9
					1.30732	6.614E-10	1.15953	2.8833E-9	1.10499	5.6889E-9
					1.31127	6.5767E-10	1.16349	2.823E-9	1.11098	5.5936E-9
					1.31536	6.5562E-10	1.16911	2.8142E-9	1.11703	5.5475E-9
					1.32127	6.6137E-10	1.17555	2.7756E-9	1.12302	5.4565E-9
					1.32528	6.6259E-10	1.18154	2.7784E-9	1.12899	5.3754E-9
					1.32938	6.5762E-10	1.18756	2.763E-9	1.13502	5.2664E-9
					1.33527	6.5643E-10	1.19349	2.7352E-9	1.14103	5.2507E-9
					1.33927	6.5301E-10	1.19951	2.6921E-9	1.14702	5.1975E-9
					1.34328	6.5463E-10	1.20363	2.6725E-9	1.15308	5.1108E-9
					1.34736	6.583E-10	1.20749	2.6603E-9	1.15902	5.0725E-9
					1.35328	6.485E-10	2115-01-01	2.6335E-9	1.16499	5.0449E-9
					1.35932	6.3804E-10	2175-01-01	2.5725E-9	1.17098	5.0197E-9
					1.36326	6.3837E-10	1.22154	2.5759E-9	1.17511	4.9671E-9
					1.36726	6.3214E-10	1.22548	2.5775E-9	1.17901	4.9234E-9
					1.37272	6.3074E-10	1.23084	2.5521E-9	1.18543	4.8541E-9
					1.38403	7.29772E-8	1.23555	2.5558E-9	1.19097	4.8418E-9
					3936-01-01	8.44734E-8	1.24155	2.5137E-9	1951-01-01	4.8144E-9
					1.40159	8.96762E-8	1.24755	2.4585E-9	1.20098	4.8111E-9
					1.40968	9.27182E-8	1.25355	2.4824E-9	1.20698	4.7643E-9
					1.41758	9.45816E-8	1.25764	2.473E-9	1.21115	4.7075E-9
					1.42564	9.6061E-8	1.26378	2.4286E-9	1.21698	4.6779E-9
					1.43359	9.68926E-8	1.26954	2.4083E-9	1.22298	4.67E-9
					1.44159	9.77576E-8	1.27349	2.4104E-9	1.22732	4.6482E-9
					1.44963	9.8327E-8	1.27949	2.4131E-9	1.23127	4.6496E-9
					1.45759	9.87336E-8	2835-01-01	2.4114E-9	1.23698	4.6551E-9
					1.46563	9.92752E-8	1.28754	2.4172E-9	1.24116	4.6172E-9
					1.47359	3.39796E-8	1.29236	2.4173E-9	2474-01-01	4.593E-9
					1.50107	1.0991E-9	1.29755	2.3941E-9	1.25298	4.5944E-9
					1.50559	1.0402E-9	1.30354	2.3496E-9	1.25714	4.5672E-9
					1.52931	8.729E-10	1.30955	2.3294E-9	1.26298	4.544E-9
					1.54886	8.0981E-10	1.31555	2.3223E-9	1.26702	4.5171E-9
					1.55327	7.9305E-10	3215-01-01	2.3096E-9	1.27097	4.5321E-9
					1.55735	7.803E-10	1.32755	2.3328E-9	1.27513	4.5183E-9
					1.56137	7.764E-10	3335-01-01	2.2834E-9	1.27902	4.4928E-9
					1.56732	7.6936E-10	1.33954	2.3073E-9	1.28302	4.4723E-9
					1.57137	7.6445E-10	3455-01-01	2.3552E-9	1.28697	4.4724E-9
					1.57727	7.507E-10	3515-01-01	2.3256E-9	1.29248	4.473E-9
					1.58135	7.4575E-10	1.35755	2.336E-9	1.29702	4.4518E-9
					1.58727	7.4179E-10	1.36355	2.3141E-9	1.30097	4.4326E-9
					1.59128	7.3592E-10	3695-01-01	2.2619E-9	1.30501	4.4058E-9
					1.59541	7.2974E-10	3755-01-01	2.2341E-9	1.31098	4.3922E-9
					1.60127	7.3549E-10	1.37968	2.2469E-9	1.31497	4.3925E-9
					1.60541	7.4273E-10	1.38353	2.2361E-9	1.31897	4.3833E-9
					1.61127	7.3237E-10	1.38949	2.2397E-9	1.32445	4.3675E-9
					1.61528	7.2544E-10	1.39354	2.2919E-9	1.32956	4.371E-9
					1.61931	7.2699E-10	1.40296	2.1948E-7	1.33503	4.3749E-9
					1.62532	7.2988E-10	1.40554	2.2426E-7	1.34098	4.3619E-9
					1.62931	7.2552E-10	1.40748	2.319E-7	1.34703	4.359E-9
					1.63331	7.1423E-10	1.40953	2.4034E-7	1.35303	4.3283E-9
					1.63855	7.0501E-10	1.41148	2.4786E-7	1.35898	4.3248E-9
					1.64332	7.076E-10	1.41348	2.5482E-7	1.36498	4.2963E-9
					1.64731	6.9916E-10	1.41566	2.6142E-7	1.37098	4.3239E-9
					1.65148	6.9498E-10	1.42049	2.7348E-7	1.37703	4.306E-9
					1.65527	7.0784E-10	1.42555	2.8278E-7	1.38298	4.2932E-9
					1.65926	7.1386E-10	1.42951	2.886E-7	1.38898	4.2875E-9
					1.66331	7.1307E-10	4335-01-01	2.933E-7	1.40043	4.1078E-7
					1.66742	6.9947E-10	1.43751	2.9726E-7	1.40503	4.8708E-7
					1.67189	6.9718E-10	1.44155	3.0054E-7	1.40907	5.3348E-7
					1.67732	6.8605E-10	1.44551	3.0328E-7	1.41303	5.6386E-7
					1.68136	6.8798E-10	1.44951	3.0584E-7	1.41703	5.8584E-7
					1.68732	6.9525E-10	1.45354	3.0798E-7	1.42107	6.0132E-7
					6914-01-01	6.8824E-10	4555-01-01	3.0898E-7	1.42503	6.1278E-7
					1.69727	6.8543E-10	1.45753	3.0998E-7	1.42903	6.2246E-7
					1.70128	6.8989E-10	1.45948	3.1086E-7	1.43364	6.3046E-7
					1.70728	6.9391E-10	1.46153	3.116E-7	1.43698	6.3566E-7
					1.71141	6.9217E-10	1.46606	3.1318E-7	1.43897	6.3844E-7
					1.71732	6.8667E-10	1.46954	3.1442E-7	1.44096	6.4084E-7
					1.72133	6.8666E-10	1.47149	3.1502E-7	1.44301	6.433E-7
					1.72526	6.8725E-10	1.47353	3.1574E-7	1.44501	6.454E-7
					1.72949	6.8391E-10	1.47548	3.1636E-7	1.44954	6.4912E-7
					1.73334	6.7928E-10	1.47748	3.17E-7	1.45297	6.5206E-7
					1.73731	6.7651E-10	1.48089	3.18E-7	1.45502	6.534E-7
					7413-01-01	6.8148E-10	1.48354	3.1856E-7	1.45697	6.548E-7
					1.74538	6.7759E-10	1.48548	3.1898E-7	1.45901	6.5646E-7
					1.74931	6.7771E-10	1.48753	3.1944E-7	1.46096	6.5746E-7
					1.75331	6.7372E-10	1.48948	3.199E-7	1.46447	6.5974E-7
					1.75726	6.7348E-10	1.49148	3.2028E-7	1.46953	6.6332E-7
					7613-01-01	6.8201E-10	1.49373	3.2066E-7	1.47298	6.6522E-7
					1.76577	6.8493E-10	1.49999	1.52604E-8	1.47703	6.6722E-7
					1.77127	6.7416E-10	5075-01-01	9.6236E-9	1.48098	6.6882E-7
					7754-01-01	6.7423E-10	1.53493	5.5433E-9	1.48503	6.7102E-7
					1.78132	6.79E-10	1.53951	5.3745E-9	1.48905	6.7252E-7
					1.78533	6.7423E-10	1.54551	5.1097E-9	1.49303	6.7362E-7
					1.78933	6.7512E-10	1.55151	4.8699E-9	1.49947	2.2501E-8
					1.79532	6.6903E-10	1.55756	4.637E-9	1.50702	1.60008E-8
					1.79933	6.6832E-10	1.56355	4.4547E-9	1.51502	1.32526E-8
					1.80326	6.7567E-10	1.56951	4.3258E-9	1.52301	1.17704E-8
					1.80739	6.7232E-10	1.57551	4.1841E-9	1.53098	1.07194E-8
					1.81126	6.7496E-10	1.58155	4.0371E-9	1.53898	1.0121E-8
					1.81527	6.7341E-10	1.58751	3.9665E-9	1.56569	8.644E-9
					1.81926	6.7946E-10	1.59355	3.8434E-9	1.57124	8.5845E-9
					1.82335	6.7432E-10	1.59955	3.7378E-9	1.57703	8.3654E-9
					1.82731	6.7382E-10	1.60555	3.6551E-9	1.58303	8.1824E-9
					1.83126	6.6953E-10	1.61151	3.6146E-9	1.58899	8.0479E-9
					8353-01-01	6.6874E-10	1.61751	3.5697E-9	1.59311	7.9599E-9
					1.83934	6.7208E-10	1.62351	3.5111E-9	1.59703	7.8778E-9
					8439-01-01	6.6861E-10	1.62955	3.4676E-9	1.60101	7.7965E-9
					1.84932	6.6638E-10	1.63363	3.417E-9	1.60738	7.6477E-9
					1.85337	6.6295E-10	6395-01-01	3.3512E-9	1.61303	7.5899E-9
					1.85927	6.6325E-10	6435-01-01	3.336E-9	1.61712	7.5249E-9
					1.86337	6.6551E-10	1.64753	3.3374E-9	1.62311	7.4361E-9
					1.86927	6.5812E-10	1.65285	3.3321E-9	1.62898	7.3769E-9
					1.92066	9.38572E-8	1.65955	3.2843E-9	1.63301	7.2857E-9
					9296-01-01	9.59472E-8	1.66554	3.1881E-9	1.63903	7.1922E-9
					1.93765	9.7167E-8	6715-01-01	3.1866E-9	1.64301	7.1543E-9
					9456-01-01	9.82236E-8	6775-01-01	3.1396E-9	1.64697	7.1669E-9
					1.95374	9.87996E-8	6835-01-01	3.1234E-9	1.65224	7.1133E-9
					1.96164	9.94454E-8	6895-01-01	3.0533E-9	1.65701	7.0599E-9
					9697-01-01	9.98834E-8	6955-01-01	3.08E-9	1.66097	7.0339E-9
					1.99754	1.1786E-9	1.70155	3.0426E-9	1.66522	7.0002E-9
					2.0036	1.0793E-9	1.70755	3.0205E-9	1.66902	6.9689E-9
					2.00964	1.0118E-9	1.71351	2.957E-9	1.67301	6.9271E-9
					2.03849	8.674E-10	1.71951	2.9061E-9	1.67697	6.88E-9
					2.04332	8.5767E-10	1.72551	2.9035E-9	1.68112	6.8299E-9
					2.04738	8.4611E-10	1.73155	2.9E-9	1.68497	6.7987E-9
					2.05328	8.2799E-10	1.73566	2.8877E-9	1.68901	6.8003E-9
					2.0574	8.1765E-10	1.73953	2.8648E-9	1.69297	6.797E-9
					2.06332	8.1137E-10	1.74378	2.8415E-9	1.69792	6.7823E-9
					2.0674	7.9904E-10	7495-01-01	2.8025E-9	1.70365	6.7309E-9
					2.07332	7.8893E-10	1.75354	2.8061E-9	1.70899	6.7392E-9
					2.07729	7.8723E-10	1.75748	2.8396E-9	1.71499	6.6778E-9
					2.08133	7.8764E-10	1.76433	2.7757E-9	1.72098	6.627E-9
					2.08531	7.8047E-10	7695-01-01	2.8045E-9	1.72511	6.5916E-9
					2.08939	7.6939E-10	1.77555	2.7995E-9	1.73043	6.5587E-9
					2.09344	7.6256E-10	7815-01-01	2.7721E-9	1.73503	6.576E-9
					2.09731	7.6837E-10	1.78755	2.6884E-9	1.74098	6.5138E-9
					2.10126	7.7494E-10	1.79355	2.6944E-9	1.74613	6.4095E-9
					2.10537	7.7275E-10	1.79951	2.6687E-9	1.75103	6.4092E-9
					2.10977	7.7294E-10	8055-01-01	2.6936E-9	1.75496	6.3881E-9
					2.11528	7.6472E-10	1.80968	2.6956E-9	1.75911	6.3782E-9
					2.11936	7.5768E-10	1.81551	2.659E-9	1.76298	6.3986E-9
					2.12528	7.6296E-10	1.81949	2.6693E-9	1.76701	6.373E-9
					2.1294	7.5581E-10	1.82503	2.6558E-9	1.77101	6.3378E-9
					2.13532	7.5155E-10	1.82954	2.6407E-9	1.77512	6.2967E-9
					2.13942	7.4089E-10	8335-01-01	2.6389E-9	1.78106	6.3069E-9
					2.14528	7.372E-10	1.83781	2.6541E-9	1.78698	6.2778E-9
					2.14941	7.36E-10	8415-01-01	2.6548E-9	1.79299	6.3023E-9
					2.15532	7.3276E-10	1.84553	2.6522E-9	1.79898	6.2546E-9
					2.15933	7.3136E-10	1.84953	2.5949E-9	1.80503	6.2734E-9
					2.16528	7.4803E-10	1.85362	2.5969E-9	1.81102	6.2943E-9
					2.16928	7.5011E-10	8596-01-01	2.5695E-9	1.81699	6.2332E-9
					2.17333	7.4555E-10	1.86554	2.6383E-9	1.82302	6.2073E-9
					2.17731	7.3895E-10	1.87155	2.558E-9	1.82903	6.1849E-9
					2.18126	7.3128E-10	8775-01-01	2.6155E-9	1.83512	6.1365E-9
					2.18741	7.2661E-10	8835-01-01	2.5933E-9	1.84103	6.1423E-9
					2.19131	7.225E-10	1.88955	2.5965E-9	1.84698	6.1441E-9
					2.19532	7.1524E-10	1.91957	2.6824E-7	1.85299	6.1472E-9
					2.20008	7.1756E-10	1.92351	2.7504E-7	1.85898	6.132E-9
					2.20327	7.2332E-10	1.92751	2.8282E-7	1.86499	6.0738E-9
					2073-02-01	7.2366E-10	1.93155	2.8966E-7	1.87184	6.0805E-9
					2113-02-01	7.2257E-10	1.93555	2.9508E-7	1.87699	6.0751E-9
					2.21661	7.1316E-10	1.93955	2.9954E-7	1.88302	6.0959E-9
					2.22131	7.0672E-10	1.94355	3.0308E-7	1.88717	6.0712E-9
					2253-02-01	7.2126E-10	1.94755	3.0614E-7	1.89097	6.0352E-9
					2.22947	7.2803E-10	9515-01-01	3.0872E-7	1.90184	4.436E-7
					2.23377	7.2083E-10	9556-01-01	3.1122E-7	1.90499	4.96E-7
					2.23927	7.2038E-10	1.95951	3.1336E-7	1.90697	5.2234E-7
					2.24341	7.1964E-10	1.96355	3.1508E-7	1.90896	5.4366E-7
					2.24931	7.1302E-10	9675-01-01	3.1672E-7	1.91097	5.6116E-7
					2.25328	7.1115E-10	1.96953	3.174E-7	1.91301	5.7552E-7
					2.25732	7.1457E-10	1.97153	3.181E-7	1.91529	5.8898E-7
					2.26332	7.2584E-10	1.97353	3.1876E-7	1.91902	6.06E-7
					2.26732	7.2619E-10	9775-01-01	3.2004E-7	1.92096	6.1334E-7
					2.27127	7.2481E-10	1.98151	3.2108E-7	1.92301	6.1966E-7
					2753-02-01	7.1655E-10	1.98348	3.2162E-7	1.92496	6.256E-7
					2.28131	7.1431E-10	1.98549	3.2216E-7	1.92701	6.3106E-7
					2.28527	7.1679E-10	1.98748	3.2266E-7	1.92896	6.3524E-7
					2.28926	7.1571E-10	1.98953	3.231E-7	1.93111	6.394E-7
					2.29469	7.0849E-10	1.99148	3.236E-7	1.93587	6.4652E-7
					2.29927	7.1171E-10	1.99379	3.2402E-7	1.93928	6.511E-7
					2.30331	7.0746E-10	1.99998	1.58014E-8	1.94298	6.5606E-7
					2.30742	7.0332E-10	2.00754	1.00994E-8	1.94709	6.6042E-7
					2.31131	6.9828E-10	2.03511	5.9584E-9	1.95102	6.6414E-7
					2.31527	6.859E-10	2.03959	5.7793E-9	1.95503	6.6794E-7
					2.31926	6.8889E-10	2.04555	5.4529E-9	1.95902	6.708E-7
					2.32334	6.9665E-10	2.05151	5.1942E-9	1.96303	6.7322E-7
					3279-02-01	6.9315E-10	2.05751	4.9773E-9	1.96703	6.7552E-7
					2.33131	6.9478E-10	2.06356	4.7598E-9	1.97103	6.7814E-7
					2.33536	6.9469E-10	2.06955	4.6281E-9	1.97507	6.7994E-7
					2.34127	6.9195E-10	2.07551	4.5109E-9	1.97902	6.8212E-7
					2.34534	6.9155E-10	2.07964	4.4184E-9	1.98302	6.8396E-7
					2.34932	6.9479E-10	2.08349	4.3718E-9	1.98501	6.8468E-7
					2.35332	6.7702E-10	2.08774	4.2644E-9	1.98702	6.854E-7
					2.35932	6.7513E-10	2.09165	4.1538E-9	1.98901	6.8578E-7
					2.36333	6.8186E-10	2.09553	4.1277E-9	1.99096	6.864E-7
					2.36732	6.8773E-10	2.09954	4.0833E-9	1.99318	6.8738E-7
					2.37133	6.8362E-10	2.10362	4.028E-9	1.99991	2.53836E-8
					2.42278	9.55206E-8	2.10754	3.9661E-9	2.00697	1.9274E-8
					4316-02-01	9.72418E-8	2.11149	3.9115E-9	2.01498	1.64058E-8
					2.43965	9.8414E-8	2.11553	3.9068E-9	2.02297	1.46828E-8
					2.44764	9.93072E-8	2.12036	3.8701E-9	2.03097	1.35874E-8
					4556-02-01	9.97882E-8	2.12571	3.7764E-9	2.03902	1.2865E-8
					2.46384	1.00443E-7	2.1315	3.7472E-9	2.04703	1.22326E-8
					2.47165	7.36638E-8	2.13755	3.6943E-9	2.05498	1.17822E-8
					2023-05-02	1.1608E-9	2.1435	3.6679E-9	2.06298	1.1402E-8
					2.50564	1.0796E-9	2.14951	3.5978E-9	2.07102	1.0989E-8
					5116-02-01	1.0193E-9	2.15551	3.5422E-9	2.07907	1.0704E-8
					2.54049	8.7072E-10	2.16151	3.4995E-9	2.08697	1.04434E-8
					2.54532	8.6061E-10	2.16751	3.4491E-9	2.09503	1.0239E-8
					5494-02-01	8.5018E-10	2.17163	3.4291E-9	2.10313	1.00808E-8
					2.55532	8.3885E-10	2.1755	3.4127E-9	2.12958	9.6238E-9
					5594-02-01	8.4085E-10	2.17953	3.3806E-9	2.15693	9.2094E-9
					2.56528	8.3115E-10	2.1855	3.345E-9	2.16298	9.1544E-9
					5694-02-01	8.2032E-10	2.18954	3.3471E-9	2.16931	9.1091E-9
					2.57527	8.1023E-10	2.19349	3.3369E-9	2.17502	9.0638E-9
					2.57928	8.0282E-10	2.19764	3.316E-9	2.18119	9.0418E-9
					2.58326	8.0151E-10	2.20351	3.2934E-9	2.18698	8.992E-9
					2.58735	7.9672E-10	2.20955	3.2871E-9	2.19302	8.9468E-9
					2.59332	7.8426E-10	2155-02-01	3.2603E-9	2.19982	8.9547E-9
					2.59731	7.8396E-10	2215-02-01	3.2289E-9	2.20503	8.7539E-9
					2.60127	7.775E-10	2.22771	3.2075E-9	2.20901	8.7149E-9
					2.60541	7.7682E-10	2.23355	3.2021E-9	2.21449	8.719E-9
					2.60927	7.7219E-10	2.23955	3.1442E-9	2.21897	8.6237E-9
					2.61331	7.6552E-10	2.24555	3.1131E-9	2.22297	8.6524E-9
					6173-02-01	7.5971E-10	2.25155	3.1423E-9	2.22718	8.7059E-9
					6227-02-01	7.6077E-10	2.25751	3.1262E-9	2.23302	8.6414E-9
					2.62732	7.5576E-10	2.26351	3.1352E-9	2.23697	8.6257E-9
					2.63142	7.5021E-10	2.26955	3.0577E-9	2.24101	8.5105E-9
					2.63728	7.4349E-10	2.27567	3.0441E-9	2.24654	8.5329E-9
					2.64137	7.5626E-10	2.28155	3.0358E-9	2.25303	8.5647E-9
					2.64732	7.5788E-10	2.28549	3.0321E-9	2.25899	8.6155E-9
					2.65141	7.5358E-10	2.28953	3.0227E-9	2.26499	8.6301E-9
					2.65728	7.4069E-10	2.29638	3.0159E-9	2.27103	8.4441E-9
					6614-02-01	7.3598E-10	3015-02-01	2.9995E-9	2.27703	8.5505E-9
					2.66732	7.4071E-10	2.30755	2.9742E-9	2.28303	8.4214E-9
					2.67128	7.3876E-10	2.31355	3.0033E-9	2.28903	8.3304E-9
					2.67732	7.3435E-10	2.31955	2.9646E-9	2.29503	8.2923E-9
					2.68136	7.3877E-10	3255-02-01	2.9619E-9	2.30098	8.3312E-9
					2.68728	7.3414E-10	2.33155	2.9246E-9	2.30703	8.2825E-9
					2.69139	7.3124E-10	2.33755	2.9462E-9	2.31298	8.2357E-9
					2.69737	7.2877E-10	2.34351	2.9101E-9	2.31898	8.2066E-9
					2.70332	7.3591E-10	2.34951	2.9103E-9	2.32503	8.1184E-9
					2.70733	7.4233E-10	3555-02-01	2.8791E-9	2.33098	8.1647E-9
					2.71136	7.3888E-10	2.35968	2.8779E-9	2.33703	8.1676E-9
					2.71728	7.3068E-10	3635-02-01	2.8951E-9	2.34303	8.1599E-9
					2.72137	7.4129E-10	2.36749	2.8668E-9	2.34898	8.1128E-9
					2.72732	7.4245E-10	3735-02-01	2.8758E-9	2.35498	8.0793E-9
					2.73279	7.3145E-10	2.37749	2.8844E-9	2.35911	8.1019E-9
					2.73727	7.2592E-10	2.38153	2.8262E-9	2.36302	8.2052E-9
					7413-02-01	7.1912E-10	2.387	2.824E-9	2.36697	8.0565E-9
					2.74537	7.2115E-10	2.39155	2.8638E-9	2.37298	8.0272E-9
					2.74926	7.1921E-10	2.40272	2.242E-7	2.37702	8.0139E-9
					2.75527	7.1286E-10	2.40559	2.2934E-7	2.38097	7.9707E-9
					2.75928	7.1302E-10	2.40957	2.4626E-7	2.38639	7.9923E-9
					2.76326	7.199E-10	2.41351	2.6112E-7	2.39098	8.0582E-9
					2.76732	7.17E-10	2.41905	2.7706E-7	2.40048	4.251E-7
					2.77126	7.1909E-10	2.42355	2.8636E-7	2.40499	5.0424E-7
					7753-02-01	7.1678E-10	4275-02-01	2.928E-7	2.40904	5.5354E-7
					2.78127	7.2092E-10	2.43162	2.9832E-7	2.41299	5.8522E-7
					2.78531	7.1737E-10	2.43554	3.0266E-7	2.41704	6.0808E-7
					2.78926	7.1351E-10	2.43955	3.065E-7	2.42104	6.2482E-7
					2.79466	7.0897E-10	2.44355	3.0942E-7	2.42504	6.3754E-7
					2.79931	7.1019E-10	2.44751	3.1204E-7	2.42899	6.461E-7
					2.80326	7.1343E-10	2.45155	3.144E-7	2.43304	6.533E-7
					2.80751	7.1087E-10	4555-02-01	3.163E-7	2.43704	6.5982E-7
					2.81363	7.0716E-10	4595-02-01	3.1834E-7	2.44104	6.6574E-7
					2.81927	7.0549E-10	2.46148	3.191E-7	2.44499	6.7052E-7
					2.82328	7.0853E-10	2.46501	3.2042E-7	2.449	6.746E-7
					8274-02-01	7.122E-10	4695-02-01	3.2186E-7	2.45299	6.7806E-7
					2.83328	7.0455E-10	4735-02-01	3.2314E-7	2.45704	6.8162E-7
					2.83737	7.0321E-10	2.47553	3.2378E-7	2.45901	6.8328E-7
					2.84328	7.0603E-10	2.47754	3.2438E-7	2.46096	6.8464E-7
					2.84742	7.0405E-10	2.48155	3.2536E-7	2.46445	6.8668E-7
					2.85328	7.074E-10	2.48349	3.2576E-7	2.46745	6.8858E-7
					8574-02-01	7.0451E-10	2.48548	3.2624E-7	2.47097	6.9036E-7
					2.86332	7.0461E-10	2.48753	3.267E-7	2.47504	6.925E-7
					2.86733	7.1095E-10	2.48949	3.2712E-7	2.47712	6.9346E-7
					2.87138	6.9835E-10	2.49148	3.2762E-7	2.48169	6.9544E-7
					2.87732	6.8903E-10	2.49379	3.2806E-7	4854-02-01	6.972E-7
					2.88133	6.8863E-10	2023-05-02	1.64952E-8	2.48903	6.9856E-7
					2.88538	7.0054E-10	2.50754	1.06352E-8	4931-02-01	7.005E-7
					2.89132	7.0034E-10	2.53463	6.4111E-9	2023-05-02	2.93038E-8
					2.89533	7.0204E-10	5395-02-01	6.2218E-9	2.50912	2.17638E-8
					2.89931	6.9433E-10	2.54635	5.8933E-9	2.51703	1.92204E-8
					2.90421	6.9914E-10	2.55155	5.6676E-9	2.52516	1.76364E-8
					2.90731	7.1177E-10	2.55755	5.4532E-9	2.53303	1.65132E-8
					2.91126	7.0344E-10	5635-02-01	5.2533E-9	2.54246	1.5575E-8
					2.91526	7.0433E-10	2.56951	5.0601E-9	2.55098	1.49194E-8
					2.92026	6.9734E-10	5755-02-01	4.9696E-9	2.56099	1.43848E-8
					2.92527	7.0976E-10	2.57962	4.8708E-9	2.56897	1.40402E-8
					2.92936	7.145E-10	2.58555	4.761E-9	2.57698	1.3906E-8
					2.93532	7.0334E-10	5915-02-01	4.6472E-9	2.58501	1.35908E-8
					9394-02-01	6.9831E-10	2.59555	4.5899E-9	2.59298	1.33366E-8
					2.94527	7.2694E-10	2.59949	4.5241E-9	2.60103	1.31006E-8
					2.94932	7.2773E-10	2.60361	4.4472E-9	2.60903	1.27236E-8
					2.95332	7.1017E-10	2.60951	4.3857E-9	2.61699	1.25928E-8
					2.95739	7.0082E-10	2.61551	4.3226E-9	2.62503	1.25486E-8
					2.96327	7.0728E-10	2.62151	4.2551E-9	2.63297	1.24798E-8
					2.96737	7.2886E-10	2.62751	4.2033E-9	6411-02-01	1.21856E-8
					2.97332	7.01E-10	2.63351	4.1631E-9	2.64913	1.21162E-8
					2.97739	6.9243E-10	2.63955	4.0847E-9	2.65697	1.19878E-8
					2.98327	7.0235E-10	2.64368	4.0767E-9	6653-02-01	1.19956E-8
					2.98732	7.1437E-10	6475-02-01	4.0104E-9	2.67297	1.17788E-8
					2.99133	7.0667E-10	2.65153	3.9876E-9	2.68118	1.17744E-8
					2.99539	7.0132E-10	2.65555	3.9526E-9	2.68902	1.17422E-8
							2.65949	3.9153E-9	2.69712	1.16736E-8
							2.66349	3.9062E-9	2.70502	1.15648E-8
							2.66908	3.9E-9	2.71446	1.14788E-8
							2.67351	3.8584E-9	2.72098	1.13872E-8
							2.67955	3.809E-9	2.73034	1.12248E-8
							2.68551	3.7951E-9	2.73702	1.11104E-8
							2.69155	3.7536E-9	2.74622	1.1059E-8
							2.69755	3.7267E-9	2.75298	1.09394E-8
							2.70351	3.7224E-9	2.76215	1.10334E-8
							2.70955	3.6904E-9	2.77098	1.08808E-8
							2.71555	3.6552E-9	2.77903	1.08402E-8
							2.72151	3.6364E-9	2.78703	1.09186E-8
							2.72771	3.5795E-9	2.79512	1.08536E-8
							2.73355	3.5811E-9	2.80298	1.08044E-8
							2.73951	3.5756E-9	2.81112	1.0757E-8
							2.74555	3.5301E-9	2.81903	1.0739E-8
							2.75151	3.5399E-9	2.82702	1.0624E-8
							2.75755	3.5199E-9	2.83499	1.04782E-8
							2.76351	3.4943E-9	2.84303	1.06468E-8
							2.76955	3.4564E-9	2.85113	1.05118E-8
							2.77551	3.4569E-9	2.85903	1.06024E-8
							2.77963	3.3912E-9	2.86699	1.04136E-8
							7855-02-01	3.395E-9	2.87498	1.05468E-8
							7895-02-01	3.3469E-9	2.88303	1.04926E-8
							7955-02-01	3.3311E-9	2.89098	1.04906E-8
							2.79954	3.363E-9	8992-02-01	1.04904E-8
							2.80354	3.3491E-9	2.90703	1.05254E-8
							2.80892	3.3501E-9	2.91521	1.05038E-8
							2.81354	3.3578E-9	2.92303	1.03374E-8
							2.81749	3.3463E-9	2.93109	1.02374E-8
							2.82171	3.3518E-9	2.93898	1.011E-8
							2.828	3.3822E-9	2.94709	1.0137E-8
							8335-02-01	3.3658E-9	2.95503	1.01276E-8
							8395-02-01	3.3268E-9	2.96444	1.00768E-8
							2.84555	3.3065E-9	2.97098	1.00896E-8
							2.85155	3.2676E-9	2.98051	1.01224E-8
							2.85755	3.2334E-9	2.98698	1.01574E-8
							2.86163	3.2278E-9	2.99596	1.0188E-8
							8675-02-01	3.1956E-9
							2.87374	3.2184E-9
							8795-02-01	3.142E-9
							2.88368	3.1445E-9
							2.88954	3.1529E-9
							8935-02-01	3.1216E-9
							2.89749	3.1148E-9
							2.90318	3.1195E-9
							2.90755	3.1167E-9
							2.91149	3.0991E-9
							2.91562	3.0893E-9
							2.91963	3.0739E-9
							2.92561	3.0805E-9
							2.93155	3.0672E-9
							2.93755	3.0552E-9
							9435-02-01	3.0518E-9
							9495-02-01	3.1123E-9
							2.95368	3.0877E-9
							2.95749	3.0869E-9
							2.96149	3.062E-9
							2.96755	3.0381E-9
							2.97153	3.0562E-9
							2.97549	3.0596E-9
							9808-02-01	3.0357E-9
							2.98554	3.0183E-9
							9915-02-01	3.0091E-9
							9975-02-01	3.0039E-9

## Sheet: Figure 2g
				Epoch	0.8 V	1.0 V	1.2 V
				1	0.20222	0.13111	0.17111
				2	0.20333	0.15444	0.29
				3	0.21	0.18556	0.39778
				4	0.2	0.19778	0.48556
				5	0.23889	0.22	0.55333
				6	0.23444	0.27444	0.60111
				7	0.29556	0.28111	0.66667
				8	0.31889	0.34222	0.69667
				9	0.33889	0.38111	0.73444
				10	0.36	0.39889	0.74778
				11	0.39222	0.42222	0.76556
				12	0.40333	0.46889	0.80222
				13	0.42667	0.47889	0.82778
				14	0.43778	0.50111	0.82556
				15	0.46889	0.54889	0.85
				16	0.48	0.54111	0.87889
				17	0.48778	0.57889	0.91667
				18	0.49889	0.59333	0.91556
				19	0.51778	0.59444	0.94
				20	0.52333	0.62444	0.96222
				21	0.54	0.61	0.97
				22	0.55111	0.64	0.97778
				23	0.53889	0.65889	0.98444
				24	0.57111	0.64778	0.98667
				25	0.57	0.67333	0.99111
				26	0.57556	0.66444	0.99222
				27	0.58778	0.67333	0.99
				28	0.57667	0.68222	0.99222
				29	0.60333	0.69222	0.99444
				30	0.60778	0.70889	0.99556
				31	0.61222	0.71111	0.99556
				32	0.62889	0.71222	0.99556
				33	0.62889	0.72111	0.99667
				34	0.62333	0.73444	0.99556
				35	0.64444	0.72889	0.99556
				36	0.64333	0.74444	0.99778
				37	0.65444	0.74778	0.99667
				38	0.65333	0.75333	0.99667
				39	0.66222	0.75667	0.99667
				40	0.67889	0.76222	0.99667
				41	0.65556	0.76556	0.99778
				42	0.68	0.76778	0.99778
				43	0.67556	0.77111	0.99778
				44	0.68222	0.77778	0.99889
				45	0.68333	0.78	0.99778
				46	0.69333	0.79111	0.99889
				47	0.69556	0.78667	0.99889
				48	0.69667	0.79667	0.99889
				49	0.70111	0.79	0.99778
				50	0.70222	0.80667	0.99889
				51	0.7	0.80222	0.99889
				52	0.71222	0.81667	0.99889
				53	0.71	0.81444	0.99889
				54	0.70778	0.82	0.99889
				55	0.71556	0.82556	0.99889
				56	0.71778	0.82889	0.99889
				57	0.72222	0.83111	0.99889
				58	0.71222	0.83556	0.99889
				59	0.71889	0.83	1
				60	0.72333	0.83778	0.99889
				61	0.72222	0.84222	0.99889
				62	0.72333	0.84222	0.99889
				63	0.71889	0.83778	0.99889
				64	0.72556	0.85333	0.99889
				65	0.72778	0.84556	0.99889
				66	0.72778	0.86	0.99889
				67	0.72778	0.86	0.99889
				68	0.72778	0.85889	0.99889
				69	0.73333	0.85333	1
				70	0.73222	0.86222	1
				71	0.73222	0.85889	1
				72	0.73444	0.86667	1
				73	0.73778	0.86556	1
				74	0.74	0.85444	0.99889
				75	0.73667	0.87	1
				76	0.74556	0.87444	0.99889
				77	0.73667	0.87222	1
				78	0.74	0.86889	1
				79	0.74667	0.87556	1
				80	0.74333	0.87556	0.99889
				81	0.74222	0.87444	1
				82	0.74444	0.88	1
				83	0.74444	0.88111	1
				84	0.74333	0.87222	1
				85	0.74889	0.88111	1
				86	0.74556	0.88222	1
				87	0.74889	0.88	1
				88	0.74778	0.87889	1
				89	0.74667	0.88111	1
				90	0.74778	0.88111	1
				91	0.75778	0.88556	1
				92	0.75111	0.88778	1
				93	0.75	0.88556	1
				94	0.75111	0.89	1
				95	0.75444	0.88667	1
				96	0.75333	0.89111	1
				97	0.75333	0.89	1
				98	0.76222	0.89222	1
				99	0.75778	0.89444	1
				100	0.76	0.89333	1
				101	0.76444	0.89111	1
				102	0.75889	0.89556	1
				103	0.76	0.89111	1
				104	0.76556	0.89556	1
				105	0.76778	0.89222	1
				106	0.76333	0.89778	1
				107	0.76444	0.9	1
				108	0.76889	0.89667	1
				109	0.76667	0.89667	1
				110	0.76667	0.89889	1
				111	0.77111	0.89778	1
				112	0.77111	0.89889	1
				113	0.77111	0.9	1
				114	0.77111	0.89444	1
				115	0.77222	0.89667	1
				116	0.76889	0.9	1
				117	0.77889	0.9	1
				118	0.77111	0.89778	1
				119	0.77333	0.90222	1
				120	0.77556	0.89444	1
				121	0.76889	0.90111	1
				122	0.77889	0.90111	1
				123	0.77556	0.90556	1
				124	0.77556	0.9	1
				125	0.77111	0.9	1
				126	0.77889	0.89778	1
				127	0.78444	0.89889	1
				128	0.78	0.90222	1
				129	0.77667	0.90444	1
				130	0.78	0.9	1
				131	0.78	0.90556	1
				132	0.78222	0.90444	1
				133	0.78444	0.90111	1
				134	0.78889	0.90667	1
				135	0.78333	0.90889	1
				136	0.78444	0.90444	1
				137	0.78444	0.90556	1
				138	0.78889	0.90444	1
				139	0.79111	0.90222	1
				140	0.79333	0.90667	1
				141	0.79111	0.90778	1
				142	0.79111	0.90778	1
				143	0.78889	0.90667	1
				144	0.79333	0.90556	1
				145	0.78889	0.90333	1
				146	0.79556	0.90889	1
				147	0.79222	0.90778	1
				148	0.79	0.90778	1
				149	0.79333	0.90222	1
				150	0.79444	0.91	1
				151	0.79333	0.90444	1
				152	0.80111	0.90889	1
				153	0.79444	0.90778	1
				154	0.79778	0.90667	1
				155	0.79778	0.91111	1
				156	0.79444	0.90889	1
				157	0.80111	0.90778	1
				158	0.80111	0.91222	1
				159	0.80778	0.91222	1
				160	0.79333	0.91111	1
				161	0.80333	0.91222	1
				162	0.80222	0.91111	1
				163	0.8	0.91	1
				164	0.80444	0.91333	1
				165	0.80333	0.91	1
				166	0.80444	0.91444	1
				167	0.80889	0.91556	1
				168	0.80778	0.91333	1
				169	0.80556	0.91111	1
				170	0.80778	0.91222	1
				171	0.80667	0.91444	1
				172	0.80889	0.91111	1
				173	0.80667	0.91111	1
				174	0.80889	0.91333	1
				175	0.80889	0.91667	1
				176	0.81	0.91222	1
				177	0.81889	0.91444	1
				178	0.80667	0.91667	1
				179	0.81778	0.91111	1
				180	0.81556	0.91222	1
				181	0.81444	0.91333	1
				182	0.81556	0.91444	1
				183	0.81333	0.91444	1
				184	0.81111	0.92	1
				185	0.81222	0.90778	1
				186	0.81889	0.91556	1
				187	0.81556	0.91667	1
				188	0.82333	0.91556	1
				189	0.81778	0.92	1
				190	0.81889	0.91667	1
				191	0.82444	0.91667	1
				192	0.82889	0.91556	1
				193	0.82333	0.91556	1
				194	0.81889	0.91444	1
				195	0.82111	0.91778	1
				196	0.83	0.91444	1
				197	0.82667	0.91222	1
				198	0.82778	0.91778	1
				199	0.82667	0.91556	1
				200	0.83	0.91889	1

## Sheet: Figure 2h
					Vbias	Test accuracy
					0.8 V	0.778
					1.0 V	0.912
					1.2 V	1

## Sheet: Figure 3c
			Imprint	Std
		Slow	0.15568437445851677	0.02140206448432954
		Med	0.18236436691820848	0.033483567047214655
		Fast	0.2226685860892841	0.056575918678074294

## Sheet: Figure 3d
	Train	Validate
	3.333333432674407959e-01	3.366666734218597412e-01
	3.488888740539550781e-01	3.666666746139526367e-01
	3.677777647972106934e-01	3.666666746139526367e-01
	4.311110973358154297e-01	4.633333384990692139e-01
	4.877777695655822754e-01	5.066666603088378906e-01
	5.866666436195373535e-01	6.433333158493041992e-01
	7.433333396911621094e-01	7.466666698455810547e-01
	8.166666626930236816e-01	8.299999833106994629e-01
	8.777777552604675293e-01	9.033333063125610352e-01
	9.122222065925598145e-01	9.433333277702331543e-01
	9.511111378669738770e-01	9.599999785423278809e-01
	9.633333086967468262e-01	9.733333587646484375e-01
	9.688888788223266602e-01	9.766666889190673828e-01
	9.811111092567443848e-01	9.733333587646484375e-01
	9.800000190734863281e-01	9.866666793823242188e-01
	9.777777791023254395e-01	9.833333492279052734e-01
	9.855555295944213867e-01	9.833333492279052734e-01
	9.866666793823242188e-01	9.866666793823242188e-01
	9.866666793823242188e-01	9.966666698455810547e-01
	9.888888597488403320e-01	9.933333396911621094e-01
	9.900000095367431641e-01	9.933333396911621094e-01
	9.944444298744201660e-01	9.966666698455810547e-01
	9.944444298744201660e-01	9.966666698455810547e-01
	9.900000095367431641e-01	9.966666698455810547e-01
	9.955555796623229980e-01	1.000000000000000000e+00
	9.966666698455810547e-01	9.966666698455810547e-01
	9.966666698455810547e-01	9.933333396911621094e-01
	9.955555796623229980e-01	1.000000000000000000e+00
	9.966666698455810547e-01	1.000000000000000000e+00
	9.966666698455810547e-01	1.000000000000000000e+00
	9.955555796623229980e-01	1.000000000000000000e+00
	9.966666698455810547e-01	1.000000000000000000e+00
	9.966666698455810547e-01	1.000000000000000000e+00
	9.966666698455810547e-01	1.000000000000000000e+00
	9.966666698455810547e-01	1.000000000000000000e+00
	9.977777600288391113e-01	1.000000000000000000e+00
	9.988889098167419434e-01	1.000000000000000000e+00
	9.977777600288391113e-01	1.000000000000000000e+00
	9.988889098167419434e-01	1.000000000000000000e+00
	9.988889098167419434e-01	1.000000000000000000e+00
	9.988889098167419434e-01	1.000000000000000000e+00
	1.000000000000000000e+00	1.000000000000000000e+00
	9.988889098167419434e-01	1.000000000000000000e+00
	1.000000000000000000e+00	1.000000000000000000e+00
	1.000000000000000000e+00	1.000000000000000000e+00
	9.988889098167419434e-01	1.000000000000000000e+00
	9.988889098167419434e-01	1.000000000000000000e+00
	9.988889098167419434e-01	1.000000000000000000e+00
	9.988889098167419434e-01	1.000000000000000000e+00
	9.977777600288391113e-01	1.000000000000000000e+00
	9.988889098167419434e-01	1.000000000000000000e+00
	1.000000000000000000e+00	1.000000000000000000e+00
	9.977777600288391113e-01	1.000000000000000000e+00
	1.000000000000000000e+00	1.000000000000000000e+00
	9.988889098167419434e-01	1.000000000000000000e+00
	9.988889098167419434e-01	1.000000000000000000e+00
	9.988889098167419434e-01	1.000000000000000000e+00
	9.977777600288391113e-01	1.000000000000000000e+00
	9.977777600288391113e-01	1.000000000000000000e+00
	1.000000000000000000e+00	1.000000000000000000e+00
	9.988889098167419434e-01	1.000000000000000000e+00
	9.977777600288391113e-01	1.000000000000000000e+00
	9.977777600288391113e-01	1.000000000000000000e+00
	9.988889098167419434e-01	1.000000000000000000e+00
	9.988889098167419434e-01	1.000000000000000000e+00
	9.977777600288391113e-01	1.000000000000000000e+00
	9.988889098167419434e-01	1.000000000000000000e+00
	9.977777600288391113e-01	1.000000000000000000e+00
	9.977777600288391113e-01	1.000000000000000000e+00
	9.988889098167419434e-01	1.000000000000000000e+00
	9.977777600288391113e-01	1.000000000000000000e+00
	9.977777600288391113e-01	1.000000000000000000e+00
	9.988889098167419434e-01	1.000000000000000000e+00
	9.977777600288391113e-01	1.000000000000000000e+00
	9.977777600288391113e-01	1.000000000000000000e+00
	9.988889098167419434e-01	1.000000000000000000e+00
	9.977777600288391113e-01	1.000000000000000000e+00
	9.977777600288391113e-01	1.000000000000000000e+00
	9.977777600288391113e-01	1.000000000000000000e+00
	9.977777600288391113e-01	1.000000000000000000e+00
	9.977777600288391113e-01	1.000000000000000000e+00
	9.977777600288391113e-01	1.000000000000000000e+00
	9.977777600288391113e-01	1.000000000000000000e+00
	9.977777600288391113e-01	1.000000000000000000e+00
	9.977777600288391113e-01	1.000000000000000000e+00
	9.977777600288391113e-01	1.000000000000000000e+00
	9.977777600288391113e-01	1.000000000000000000e+00
	9.977777600288391113e-01	1.000000000000000000e+00
	9.977777600288391113e-01	1.000000000000000000e+00
	9.977777600288391113e-01	1.000000000000000000e+00
	9.977777600288391113e-01	1.000000000000000000e+00
	9.977777600288391113e-01	1.000000000000000000e+00
	9.977777600288391113e-01	1.000000000000000000e+00
	9.977777600288391113e-01	1.000000000000000000e+00
	9.977777600288391113e-01	1.000000000000000000e+00
	9.977777600288391113e-01	1.000000000000000000e+00
	9.977777600288391113e-01	1.000000000000000000e+00
	9.977777600288391113e-01	1.000000000000000000e+00
	9.977777600288391113e-01	1.000000000000000000e+00
	9.977777600288391113e-01	1.000000000000000000e+00

[truncated: 15 more sheets: Supplementary Figure 1b, Supplementary Figure 2a, Supplementary Figure 2b, Supplementary Figure 2c and 2d, Supplementary Figure 3a-d, Supplementary Figure 3e, Supplementary Figure 5, Supplementary Figure 8, Supplementary Figure 9, Supplementary Figure 11c, Supplementary Figure 14a, Supplementary Figure 14b, Supplementary Figure 18b, Supplementary Figure 18c, Supplementary Figure 19b]
